# Supplementary material for: Thallium(I) Tropolonates: Synthesis, Structure, Spectral Characteristics, and Antimicrobial Activity Compared to Lead(II) and Bismuth(III) Analogues
Source: Molecules. 2021 Dec 29;27(1):183. doi: 10.3390/molecules27010183 (PMC8746424; doi:10.3390/molecules27010183)
Supplement: Supplementary file 1 [file molecules-27-00183-s001.zip]

Archive with 3 entries (3 files):
- CheckCif_KL.pdf
- Supplementary Material_KL_corrected.pdf
- CIF_KL.cif
