# Supplementary material for: Thallium(I) Tropolonates: Synthesis, Structure, Spectral Characteristics, and Antimicrobial Activity Compared to Lead(II) and Bismuth(III) Analogues
Source: Molecules. 2021 Dec 29;27(1):183. doi: 10.3390/molecules27010183 (PMC8746424; doi:10.3390/molecules27010183)
Supplement: Supplementary file 1 [file molecules-27-00183-s001.zip › CIF_KL.cif]

data_tlotf
_audit_creation_date               2021-12-06
_audit_creation_method
;
Olex2 1.3
(compiled 2020.02.04 svn.rd84adfe8 for OlexSys, GUI svn.r6032)
;
_shelx_SHELXL_version_number       '2017/1'
_audit_contact_author_address      ?
_audit_contact_author_email        ?
_audit_contact_author_name         'Lyczko K.'
_audit_contact_author_phone        ?
_publ_contact_author_id_orcid      ?
_publ_section_references
;
Dolomanov, O.V., Bourhis, L.J., Gildea, R.J, Howard, J.A.K. & Puschmann, H.
 (2009), J. Appl. Cryst. 42, 339-341.

Sheldrick, G.M. (2015). Acta Cryst. C71, 3-8.
;
_chemical_name_common              'Thallium(I) triflate'
_chemical_name_systematic          'Thallium(I) trifluoromethanesulfonate'
_chemical_formula_moiety           'C2 F6 O6 S2 Tl2'
_chemical_formula_sum              'C2 F6 O6 S2 Tl2'
_chemical_formula_weight           706.88
_chemical_melting_point            ?
_chemical_oxdiff_formula           'C1 F3 O3 S1 Tl1'
_chemical_oxdiff_usercomment       'colourless block, Mo, 100K, 0.18x0.16x0.10'
loop_
  _atom_type_symbol
  _atom_type_description
  _atom_type_scat_dispersion_real
  _atom_type_scat_dispersion_imag
  _atom_type_scat_source
 'C' 'C' 0.0033 0.0016 'International Tables Vol C Tables 4.2.6.8 and 6.1.1.4'
 'F' 'F' 0.0171 0.0103 'International Tables Vol C Tables 4.2.6.8 and 6.1.1.4'
 'O' 'O' 0.0106 0.0060 'International Tables Vol C Tables 4.2.6.8 and 6.1.1.4'
 'S' 'S' 0.1246 0.1234 'International Tables Vol C Tables 4.2.6.8 and 6.1.1.4'
 'Tl' 'Tl' -2.8358 9.6688
 'International Tables Vol C Tables 4.2.6.8 and 6.1.1.4'

_shelx_space_group_comment
;
The symmetry employed for this shelxl refinement is uniquely defined
by the following loop, which should always be used as a source of
symmetry information in preference to the above space-group names.
They are only intended as comments.
;
_space_group_crystal_system        'triclinic'
_space_group_IT_number             2
_space_group_name_H-M_alt          'P -1'
_space_group_name_Hall             '-P 1'
loop_
  _space_group_symop_operation_xyz
 'x, y, z'
 '-x, -y, -z'

_cell_length_a                     7.5368(15)
_cell_length_b                     8.3722(18)
_cell_length_c                     9.3994(19)
_cell_angle_alpha                  88.170(17)
_cell_angle_beta                   73.168(18)
_cell_angle_gamma                  89.134(17)
_cell_volume                       567.4(2)
_cell_formula_units_Z              2
_cell_measurement_reflns_used      1201
_cell_measurement_temperature      100.0(1)
_cell_measurement_theta_max        31.1190
_cell_measurement_theta_min        3.3460
_shelx_estimated_absorpt_T_max     ?
_shelx_estimated_absorpt_T_min     ?
_exptl_absorpt_coefficient_mu      28.830
_exptl_absorpt_correction_T_max    1.00000
_exptl_absorpt_correction_T_min    0.07601
_exptl_absorpt_correction_type     multi-scan
_exptl_absorpt_process_details
;
CrysAlisPro 1.171.38.43f (Rigaku Oxford Diffraction, 2015)
Empirical absorption correction using spherical harmonics,
 implemented in SCALE3 ABSPACK scaling algorithm.
;
_exptl_absorpt_special_details     ?
_exptl_crystal_colour              'clear light colourless'
_exptl_crystal_density_diffrn      4.138
_exptl_crystal_density_meas        ?
_exptl_crystal_density_method      ?
_exptl_crystal_description         block
_exptl_crystal_F_000               616
_exptl_crystal_size_max            0.18
_exptl_crystal_size_mid            0.16
_exptl_crystal_size_min            0.1
_exptl_transmission_factor_max     ?
_exptl_transmission_factor_min     ?
_diffrn_reflns_av_R_equivalents    0.0584
_diffrn_reflns_av_unetI/netI       0.0997
_diffrn_reflns_Laue_measured_fraction_full  0.880
_diffrn_reflns_Laue_measured_fraction_max  0.730
_diffrn_reflns_limit_h_max         10
_diffrn_reflns_limit_h_min         -10
_diffrn_reflns_limit_k_max         5
_diffrn_reflns_limit_k_min         -11
_diffrn_reflns_limit_l_max         5
_diffrn_reflns_limit_l_min         -13
_diffrn_reflns_number              3389
_diffrn_reflns_point_group_measured_fraction_full  0.880
_diffrn_reflns_point_group_measured_fraction_max  0.730
_diffrn_reflns_theta_full          25.242
_diffrn_reflns_theta_max           31.208
_diffrn_reflns_theta_min           2.265
_diffrn_ambient_environment        N~2~
_diffrn_ambient_temperature        100.0(1)
_diffrn_detector                   'CCD plate'
_diffrn_detector_area_resol_mean   16.0131
_diffrn_detector_type              Eos
_diffrn_measured_fraction_theta_full  0.880
_diffrn_measured_fraction_theta_max  0.730
_diffrn_measurement_details
;
List of Runs (angles in degrees, time in seconds):

  # Type    Start    End  Width  t~exp~   \w     \q     \k     \f   Frames
--------------------------------------------------------------------------
  1  \w    -19.00  98.00   1.00   25.00    --   25.19  19.00   0.00  117
  2  \w     35.00 101.00   1.00   25.00    --   25.19 178.00-180.00   66
  3  \w    -14.00  66.00   1.00   25.00    --   25.19 -99.00-180.00   80
;
_diffrn_measurement_device         'four-circle diffractometer'
_diffrn_measurement_device_type    'SuperNova, Dual, Cu at zero, Eos'
_diffrn_measurement_method         '\w scans'
_diffrn_orient_matrix_type        
 'CrysAlisPro convention (1999,Acta A55,543-557)'
_diffrn_orient_matrix_UB_11        -0.0766536000
_diffrn_orient_matrix_UB_12        -0.0168375000
_diffrn_orient_matrix_UB_13        0.0629760000
_diffrn_orient_matrix_UB_21        -0.0327777000
_diffrn_orient_matrix_UB_22        -0.0562697000
_diffrn_orient_matrix_UB_23        -0.0411546000
_diffrn_orient_matrix_UB_31        0.0521323000
_diffrn_orient_matrix_UB_32        -0.0611176000
_diffrn_orient_matrix_UB_33        0.0236900000
_diffrn_radiation_monochromator    mirror
_diffrn_radiation_probe            x-ray
_diffrn_radiation_type             'Mo K\a'
_diffrn_radiation_wavelength       0.71073
_diffrn_source                     'micro-focus sealed X-ray tube'
_diffrn_source_type                'SuperNova (Mo) X-ray Source'
_reflns_Friedel_coverage           0.000
_reflns_Friedel_fraction_full      .
_reflns_Friedel_fraction_max       .
_reflns_number_gt                  1953
_reflns_number_total               2684
_reflns_odcompleteness_completeness  82.40
_reflns_odcompleteness_iscentric   1
_reflns_odcompleteness_theta       28.81
_reflns_special_details
;
 Reflections were merged by SHELXL according to the crystal
 class for the calculation of statistics and refinement.
 
 _reflns_Friedel_fraction is defined as the number of unique
 Friedel pairs measured divided by the number that would be
 possible theoretically, ignoring centric projections and
 systematic absences.
;
_reflns_threshold_expression       'I > 2\s(I)'
_computing_cell_refinement         'CrysAlisPro 1.171.38.43f (Rigaku OD, 2015)'
_computing_data_collection         'CrysAlisPro 1.171.38.43f (Rigaku OD, 2015)'
_computing_data_reduction          'CrysAlisPro 1.171.38.43f (Rigaku OD, 2015)'
_computing_molecular_graphics      'Olex2 1.3 (Dolomanov et al., 2009)'
_computing_publication_material    'Olex2 1.3 (Dolomanov et al., 2009)'
_computing_structure_refinement    'SHELXL 2017/1 (Sheldrick, 2015)'
_computing_structure_solution      'ShelXS (Sheldrick, 2008)'
_refine_diff_density_max           5.761
_refine_diff_density_min           -5.465
_refine_diff_density_rms           0.805
_refine_ls_extinction_coef         .
_refine_ls_extinction_method       none
_refine_ls_goodness_of_fit_ref     1.041
_refine_ls_hydrogen_treatment      undef
_refine_ls_matrix_type             full
_refine_ls_number_parameters       138
_refine_ls_number_reflns           2684
_refine_ls_number_restraints       0
_refine_ls_R_factor_all            0.1046
_refine_ls_R_factor_gt             0.0774
_refine_ls_restrained_S_all        1.041
_refine_ls_shift/su_max            0.000
_refine_ls_shift/su_mean           0.000
_refine_ls_structure_factor_coef   Fsqd
_refine_ls_weighting_details      
 'w=1/[\s^2^(Fo^2^)+(0.1290P)^2^] where P=(Fo^2^+2Fc^2^)/3'
_refine_ls_weighting_scheme        calc
_refine_ls_wR_factor_gt            0.1959
_refine_ls_wR_factor_ref           0.2173
_refine_special_details            ?
_olex2_refinement_description
;
;
_atom_sites_solution_hydrogens     .
_atom_sites_solution_primary       direct
_atom_sites_solution_secondary     ?
loop_
  _atom_site_label
  _atom_site_type_symbol
  _atom_site_fract_x
  _atom_site_fract_y
  _atom_site_fract_z
  _atom_site_U_iso_or_equiv
  _atom_site_adp_type
  _atom_site_occupancy
  _atom_site_site_symmetry_order
  _atom_site_calc_flag
  _atom_site_refinement_flags_posn
  _atom_site_refinement_flags_adp
  _atom_site_refinement_flags_occupancy
  _atom_site_disorder_assembly
  _atom_site_disorder_group
 Tl2 Tl 0.36674(12) 0.69096(9) 0.40591(9) 0.0144(3) Uani 1 1 d . . . . .
 Tl1 Tl -0.11763(12) 0.66387(9) 0.84586(9) 0.0154(3) Uani 1 1 d . . . . .
 F5 F 0.289(3) 0.0614(16) 0.5364(19) 0.032(4) Uani 1 1 d . . . . .
 F4 F 0.010(2) 0.0288(16) 0.6738(19) 0.029(4) Uani 1 1 d . . . . .
 S2 S 0.0954(8) 0.3238(6) 0.5987(6) 0.0128(11) Uani 1 1 d . . . . .
 S1 S -0.3535(8) 0.3436(6) 1.1766(6) 0.0132(11) Uani 1 1 d . . . . .
 F3 F -0.449(2) 0.2489(14) 0.9476(15) 0.018(3) Uani 1 1 d . . . . .
 O5 O 0.034(3) 0.3052(19) 0.470(2) 0.024(4) Uiso 1 1 d . . . . .
 F2 F -0.513(2) 0.0830(15) 1.1376(18) 0.026(3) Uani 1 1 d . . . . .
 O6 O 0.267(3) 0.4094(17) 0.5738(18) 0.017(3) Uiso 1 1 d . . . . .
 F1 F -0.226(2) 0.1080(16) 0.9974(17) 0.028(4) Uani 1 1 d . . . . .
 O1 O -0.214(2) 0.4422(19) 1.082(2) 0.022(4) Uani 1 1 d . . . . .
 O2 O -0.297(2) 0.2558(16) 1.2904(18) 0.018(4) Uani 1 1 d . . . . .
 F6 F 0.210(2) 0.1231(17) 0.7688(18) 0.027(3) Uani 1 1 d . . . . .
 O4 O -0.049(3) 0.3694(18) 0.7266(19) 0.021(3) Uiso 1 1 d . . . . .
 O3 O -0.535(2) 0.4178(17) 1.2263(18) 0.017(3) Uiso 1 1 d . . . . .
 C1 C -0.384(3) 0.191(2) 1.056(3) 0.015(4) Uiso 1 1 d . . . . .
 C2 C 0.152(4) 0.122(3) 0.648(3) 0.020(5) Uani 1 1 d . . . . .

loop_
  _atom_site_aniso_label
  _atom_site_aniso_U_11
  _atom_site_aniso_U_22
  _atom_site_aniso_U_33
  _atom_site_aniso_U_23
  _atom_site_aniso_U_13
  _atom_site_aniso_U_12
 Tl2 0.0104(5) 0.0181(4) 0.0148(4) -0.0001(3) -0.0036(4) -0.0020(3)
 Tl1 0.0113(5) 0.0183(4) 0.0166(5) -0.0005(3) -0.0041(4) -0.0017(3)
 F5 0.035(11) 0.023(6) 0.041(10) -0.004(7) -0.013(8) 0.010(7)
 F4 0.025(10) 0.024(6) 0.039(9) 0.000(6) -0.011(8) -0.010(6)
 S2 0.007(3) 0.0142(19) 0.017(3) 0.001(2) -0.003(2) -0.0038(19)
 S1 0.009(3) 0.016(2) 0.015(2) -0.003(2) -0.003(2) -0.005(2)
 F3 0.016(8) 0.019(5) 0.019(7) -0.003(5) -0.004(6) -0.006(5)
 F2 0.025(10) 0.019(6) 0.037(9) -0.004(6) -0.013(7) -0.010(6)
 F1 0.030(10) 0.029(7) 0.028(8) -0.012(6) -0.013(7) 0.011(7)
 O1 0.005(9) 0.027(7) 0.032(10) -0.002(7) -0.004(8) -0.002(7)
 O2 0.017(10) 0.016(6) 0.023(9) -0.003(6) -0.010(8) -0.007(6)
 F6 0.031(10) 0.027(7) 0.030(8) 0.008(6) -0.019(8) -0.008(6)
 C2 0.026(15) 0.020(9) 0.017(11) -0.002(9) -0.012(11) 0.004(10)

_geom_special_details
;
 All esds (except the esd in the dihedral angle between two l.s. planes)
 are estimated using the full covariance matrix.  The cell esds are taken
 into account individually in the estimation of esds in distances, angles
 and torsion angles; correlations between esds in cell parameters are only
 used when they are defined by crystal symmetry.  An approximate (isotropic)
 treatment of cell esds is used for estimating esds involving l.s. planes.
;
loop_
  _geom_bond_atom_site_label_1
  _geom_bond_atom_site_label_2
  _geom_bond_distance
  _geom_bond_site_symmetry_2
  _geom_bond_publ_flag
 Tl2 O6 2.782(16) . ?
 Tl2 O2 2.799(16) 2_567 ?
 Tl1 O1 2.784(18) . ?
 Tl1 O4 2.721(14) . ?
 F5 C2 1.35(3) . ?
 F4 C2 1.29(3) . ?
 S2 O5 1.430(19) . ?
 S2 O6 1.441(19) . ?
 S2 O4 1.425(18) . ?
 S2 C2 1.81(2) . ?
 S1 O1 1.418(19) . ?
 S1 O2 1.437(17) . ?
 S1 O3 1.450(17) . ?
 S1 C1 1.79(2) . ?
 F3 C1 1.33(3) . ?
 F2 C1 1.38(3) . ?
 F1 C1 1.35(3) . ?
 F6 C2 1.33(3) . ?

loop_
  _geom_angle_atom_site_label_1
  _geom_angle_atom_site_label_2
  _geom_angle_atom_site_label_3
  _geom_angle
  _geom_angle_site_symmetry_1
  _geom_angle_site_symmetry_3
  _geom_angle_publ_flag
 O6 Tl2 O2 68.9(4) . 2_567 ?
 O4 Tl1 O1 73.3(5) . . ?
 O5 S2 O6 115.3(11) . . ?
 O5 S2 C2 104.1(10) . . ?
 O6 S2 C2 104.0(11) . . ?
 O4 S2 O5 113.7(11) . . ?
 O4 S2 O6 114.9(10) . . ?
 O4 S2 C2 102.8(11) . . ?
 O1 S1 O2 114.7(11) . . ?
 O1 S1 O3 114.7(9) . . ?
 O1 S1 C1 103.5(11) . . ?
 O2 S1 O3 114.8(10) . . ?
 O2 S1 C1 103.5(9) . . ?
 O3 S1 C1 103.4(10) . . ?
 S2 O6 Tl2 126.6(9) . . ?
 S1 O1 Tl1 147.5(11) . . ?
 S1 O2 Tl2 131.2(8) . 2_567 ?
 S2 O4 Tl1 128.0(10) . . ?
 F3 C1 S1 112.5(13) . . ?
 F3 C1 F2 106.8(19) . . ?
 F3 C1 F1 109.6(18) . . ?
 F2 C1 S1 108.9(15) . . ?
 F1 C1 S1 112.1(17) . . ?
 F1 C1 F2 106.7(16) . . ?
 F5 C2 S2 110.0(18) . . ?
 F4 C2 F5 108.1(18) . . ?
 F4 C2 S2 111.6(18) . . ?
 F4 C2 F6 109(2) . . ?
 F6 C2 F5 108(2) . . ?
 F6 C2 S2 110.1(15) . . ?

loop_
  _geom_torsion_atom_site_label_1
  _geom_torsion_atom_site_label_2
  _geom_torsion_atom_site_label_3
  _geom_torsion_atom_site_label_4
  _geom_torsion
  _geom_torsion_site_symmetry_1
  _geom_torsion_site_symmetry_2
  _geom_torsion_site_symmetry_3
  _geom_torsion_site_symmetry_4
  _geom_torsion_publ_flag
 O5 S2 O6 Tl2 44.6(13) . . . . ?
 O5 S2 O4 Tl1 -102.9(13) . . . . ?
 O5 S2 C2 F5 61(2) . . . . ?
 O5 S2 C2 F4 -58.7(19) . . . . ?
 O5 S2 C2 F6 -179.6(19) . . . . ?
 O6 S2 O4 Tl1 33.0(16) . . . . ?
 O6 S2 C2 F5 -59.7(19) . . . . ?
 O6 S2 C2 F4 -179.8(16) . . . . ?
 O6 S2 C2 F6 59(2) . . . . ?
 O1 S1 O2 Tl2 101.7(13) . . . 2_567 ?
 O1 S1 C1 F3 -64.3(19) . . . . ?
 O1 S1 C1 F2 177.6(15) . . . . ?
 O1 S1 C1 F1 59.8(18) . . . . ?
 O2 S1 O1 Tl1 -177.6(14) . . . . ?
 O2 S1 C1 F3 175.7(17) . . . . ?
 O2 S1 C1 F2 57.6(17) . . . . ?
 O2 S1 C1 F1 -60.2(19) . . . . ?
 O4 S2 O6 Tl2 -90.5(12) . . . . ?
 O4 S2 C2 F5 -179.8(17) . . . . ?
 O4 S2 C2 F4 60.2(18) . . . . ?
 O4 S2 C2 F6 -61(2) . . . . ?
 O3 S1 O1 Tl1 -42(2) . . . . ?
 O3 S1 O2 Tl2 -34.2(15) . . . 2_567 ?
 O3 S1 C1 F3 55.7(19) . . . . ?
 O3 S1 C1 F2 -62.4(17) . . . . ?
 O3 S1 C1 F1 179.7(16) . . . . ?
 C1 S1 O1 Tl1 70.3(18) . . . . ?
 C1 S1 O2 Tl2 -146.2(12) . . . 2_567 ?
 C2 S2 O6 Tl2 158.0(10) . . . . ?
 C2 S2 O4 Tl1 145.2(12) . . . . ?

_shelx_res_file
;
TITL TlOTf in P-1 #2
    tlotf.res
    created by SHELXL-2017/1 at 11:30:11 on 06-Dec-2021
REM reset to P-1 #2
CELL 0.71073 7.53684 8.37224 9.39942 88.1702 73.1675 89.1337
ZERR 2 0.00152 0.00182 0.0019 0.017 0.0178 0.017
LATT 1
SFAC C F O S Tl
UNIT 4 12 12 4 4

L.S. 15
PLAN  1
TEMP -173
CONF
fmap 2
acta
MORE -1
REM <olex2.extras>
REM <HklSrc "%.\\TlOTf.hkl">
REM </olex2.extras>

WGHT    0.129000
FVAR       2.77332
TL2   5    0.366744    0.690959    0.405912    11.00000    0.01042    0.01810 =
         0.01481   -0.00013   -0.00365   -0.00201
TL1   5   -0.117628    0.663868    0.845864    11.00000    0.01129    0.01835 =
         0.01661   -0.00051   -0.00406   -0.00175
F5    2    0.288833    0.061387    0.536376    11.00000    0.03461    0.02298 =
         0.04074   -0.00388   -0.01278    0.00980
F4    2    0.009933    0.028846    0.673818    11.00000    0.02481    0.02430 =
         0.03928   -0.00013   -0.01112   -0.00956
S2    4    0.095402    0.323817    0.598653    11.00000    0.00749    0.01416 =
         0.01653    0.00091   -0.00291   -0.00380
S1    4   -0.353506    0.343614    1.176585    11.00000    0.00872    0.01562 =
         0.01543   -0.00303   -0.00327   -0.00454
F3    2   -0.448878    0.248855    0.947591    11.00000    0.01551    0.01853 =
         0.01912   -0.00251   -0.00421   -0.00625
O5    3    0.034360    0.305210    0.469613    11.00000    0.02443
F2    2   -0.512806    0.082990    1.137626    11.00000    0.02533    0.01897 =
         0.03676   -0.00385   -0.01309   -0.01026
O6    3    0.266662    0.409429    0.573806    11.00000    0.01726
F1    2   -0.226489    0.108043    0.997408    11.00000    0.03045    0.02918 =
         0.02823   -0.01174   -0.01259    0.01149
O1    3   -0.214142    0.442219    1.082283    11.00000    0.00485    0.02664 =
         0.03219   -0.00202   -0.00352   -0.00191
O2    3   -0.297498    0.255772    1.290361    11.00000    0.01694    0.01587 =
         0.02278   -0.00279   -0.00996   -0.00672
F6    2    0.209861    0.123103    0.768821    11.00000    0.03093    0.02688 =
         0.02983    0.00835   -0.01917   -0.00810
O4    3   -0.048513    0.369406    0.726575    11.00000    0.02137
O3    3   -0.535314    0.417806    1.226269    11.00000    0.01660
C1    1   -0.384138    0.191093    1.055995    11.00000    0.01466
C2    1    0.151522    0.122236    0.648188    11.00000    0.02638    0.01962 =
         0.01722   -0.00167   -0.01167    0.00434
HKLF 4


REM  TlOTf in P-1 #2
REM R1 =  0.0774 for    1953 Fo > 4sig(Fo)  and  0.1046 for all    2684 data
REM    138 parameters refined using      0 restraints

END

WGHT      0.1288      0.0000

REM Highest difference peak  5.761,  deepest hole -5.465,  1-sigma level  0.805
Q1    1   0.3181  0.7674  0.3539  11.00000  0.05    5.76
;
_shelx_res_checksum                32459
_shelx_hkl_file
;
   0   0  -1 20189.2 1343.24   1
   0   0  -2 309.592 437.102   1
   0   0  -3 95285.0 4663.41   1
   0   0  -4 225304. 8154.50   1
   0   0  -5 172316. 7956.52   1
   0   0  -6-230.802 1170.17   1
   0   0  -7 130595. 7976.05   1
   0   0  -8 510.687 1184.50   1
   0   0  -9 83056.4 7495.48   1
   0   0 -10 1951.72 2137.21   1
   0   0 -11 34277.9 5355.87   1
   0   0 -12 29038.7 5496.28   1
   0  -1 -12 6805.48 2466.22   1
   0  -1 -11 40673.3 5498.80   1
   0  -1 -10 16868.6 3965.00   1
   0  -1  -9 8513.20 2626.06   1
   0  -1  -8 1583.66 1072.06   1
   0  -1  -7 226782. 10063.8   1
   0  -1  -6 81018.8 5652.90   1
   0  -1  -5 41245.8 4044.32   1
   0  -1  -4 48070.0 3625.29   1
   0  -1  -3 278556. 7615.06   1
   0  -1  -2 577565. 9490.13   1
   0  -1  -1 3303.22 567.444   1
   0  -1   0 195217. 5371.17   2
   0   1  -1 9757.04 835.958   1
   0  -1   1 10373.1 835.427   2
   0  -1   1 10893.7 854.438   1
   0   1  -2 729312. 8014.61   2
   0   1  -2 718487. 9880.23   1
   0  -1   2 718815. 10133.5   1
   0   1  -3 14677.6 2092.00   1
   0   1  -4 61813.0 4188.00   1
   0   1  -5 285260. 10193.6   1
   0   1  -6 47224.7 4514.55   1
   0   1  -7 44870.0 4925.95   1
   0   1  -8-529.504 1379.44   1
   0   1  -9 149313. 9972.97   1
   0   1 -10 19094.4 4116.11   1
   0   1 -11 4609.80 2394.56   1
   0   1 -12 3189.65 2313.89   1
   0  -2 -12 7796.60 2652.20   1
   0  -2 -11 225.942 1591.63   1
   0  -2 -10 17267.1 3422.13   1
   0  -2  -9 145904. 9080.47   1
   0  -2  -8 1617.85 1455.75   1
   0  -2  -7 11872.6 2483.95   1
   0  -2  -6 3247.43 1164.21   1
   0  -2  -5 262759. 9240.72   1
   0  -2  -4 36177.3 3178.50   1
   0  -2  -3 24855.7 2418.56   1
   0  -2  -2 269502. 6582.78   1
   0  -2  -1 95675.2 3468.64   1
   0   2   1 94697.3 4025.81   1
   0  -2  -1 96602.5 3501.21   2
   0  -2   0 294209. 8420.04   3
   0  -2   0 325607. 8822.67   2
   0   2  -1 7856.03 1236.22   3
   0  -2   1 6560.52 928.644   2
   0  -2   1 7692.52 918.532   1
   0  -2   2 420781. 7441.21   1
   0   2  -2 428562. 8360.94   1
   0  -2   2 421140. 7506.49   2
   0   2  -3 90413.3 4157.64   1
   0   2  -4 104504. 5429.58   1
   0   2  -5 5391.29 1803.35   1
   0   2  -6 51661.4 4740.54   1
   0   2  -7 244254. 11300.2   1
   0   2  -8 1873.38 1649.21   1
   0   2  -9 1276.59 1823.18   1
   0   2 -10 6598.24 3154.88   1
   0   2 -11 69704.4 7819.17   1
   0   2 -12 8020.97 3023.08   1
   0  -3 -12 47476.7 6369.92   1
   0  -3 -11 22212.9 4166.00   1
   0  -3 -10-750.457 1377.33   1
   0  -3  -9 39241.7 4908.03   1
   0  -3  -8 15358.8 3010.09   1
   0  -3  -7 175942. 9100.19   1
   0  -3  -6 4239.44 1520.73   1
   0  -3  -5 108557. 6176.59   1
   0  -3  -4 129969. 6354.97   1
   0  -3  -3 226882. 7504.70   1
   0  -3  -2 5041.26 1028.21   1
   0  -3  -1 67409.8 3883.72   2
   0  -3  -1 66874.6 3828.58   3
   0  -3  -1 70514.5 3654.69   1
   0  -3   0 785213. 13747.3   3
   0  -3   0 787428. 14508.0   2
   0  -3   1 11530.9 1544.05   3
   0   3  -1 13632.5 2323.87   3
   0  -3   1 12563.1 1296.36   1
   0  -3   1 13931.4 1726.07   2
   0  -3   2 849.421 607.005   2
   0   3  -3 12991.5 2148.44   1
   0  -3   3 13303.3 1642.61   2
   0   3  -4 278520. 9455.27   1
   0   3  -5 77832.9 5372.78   1
   0   3  -6 13385.1 2349.81   1
   0   3  -7 51944.0 4954.75   1
   0   3  -8 16202.3 3848.16   1
   0   3  -9 95780.6 7932.00   1
   0   3 -10 3043.57 2143.78   1
   0   3 -11 21499.5 4649.25   1
   0   3 -12 8128.61 3764.42   1
   0  -4 -11 18753.3 4102.07   1
   0  -4 -10 35623.9 5182.65   1
   0  -4  -9 36311.9 5012.77   1
   0  -4  -8-659.328 1321.75   1
   0  -4  -7 181969. 9696.37   1
   0  -4  -6 1448.28 1210.51   1
   0  -4  -5 50742.3 4552.76   1
   0  -4  -4 11601.7 2391.99   1
   0  -4  -3 239734. 8015.01   2
   0  -4  -3 241293. 8515.13   1
   0  -4  -2 234869. 8122.56   2
   0  -4  -2 237356. 7614.79   1
   0  -4  -2 223058. 7889.64   3
   0  -4  -1 21473.4 2504.20   3
   0  -4  -1 20240.2 2382.20   2
   0  -4  -1 23555.4 2340.62   1
   0  -4   0 69422.7 4347.74   2
   0  -4   0 71904.2 4056.47   3
   0  -4   1 8422.31 1451.03   3
   0  -4   1 11036.7 1672.42   2
   0  -4   2 377823. 8919.36   2
   0  -4   3 2839.89 1011.37   2
   0   4  -4 11673.8 2607.91   1
   0  -4   4 14245.8 2427.08   2
   0   4  -5 158010. 8620.16   1
   0   4  -6 140528. 8897.95   1
   0   4  -7 40928.1 5157.46   1
   0   4  -8 9656.51 3309.71   1
   0   4  -9 92068.4 8566.00   1
   0   4 -10 5824.57 3224.17   1
   0   4 -11 16564.0 4434.59   1
   0   4 -12 1707.25 2762.30   1
   0  -5 -11-2624.50 2445.52   1
   0  -5 -10 27903.0 4831.32   1
   0  -5  -9 79243.5 7740.52   1
   0  -5  -8 3582.80 1878.92   1
   0  -5  -7 4755.04 2358.54   1
   0  -5  -6-905.317 1386.61   1
   0  -5  -5 281773. 11440.0   1
   0  -5  -4 23157.1 3215.87   2
   0  -5  -4 19814.1 2908.10   1
   0  -5  -3 7713.58 2094.88   3
   0  -5  -3 6858.13 1660.12   1
   0  -5  -3 6583.24 1743.45   2
   0  -5  -2 58512.5 4655.42   3
   0  -5  -2 56238.4 4349.40   2
   0  -5  -2 62521.8 4109.45   1
   0  -5  -1 106385. 4900.09   1
   0  -5  -1 106003. 5742.51   3
   0  -5  -1 102636. 5451.32   2
   0  -5   0 219058. 7776.76   2
   0  -5   0 204942. 6807.63   3
   0  -5   0 215159. 6501.04   1
   0  -5   1 535.953 883.772   3
   0  -5   1 2017.36 1037.15   2
   0  -5   2 142397. 6267.22   2
   0  -5   3 5056.19 1405.13   2
   0  -5   4 123147. 6010.23   2
   0   5  -6 54167.1 6673.14   1
   0   5  -7 214814. 13349.7   1
   0   5  -8 23521.2 4799.06   1
   0   5  -9-740.005 1983.06   1
   0   5 -10 9816.15 3831.96   1
   0   5 -11 55955.1 7860.89   1
   0  -6 -11 10544.4 3476.83   1
   0  -6 -10 4615.84 2297.70   1
   0  -6  -9 11526.4 3339.84   1
   0  -6  -9 13590.3 2888.49   2
   0  -6  -8 29162.2 4058.51   2
   0  -6  -8 24090.2 4124.33   1
   0  -6  -7 119376. 7658.73   2
   0  -6  -7 110792. 8191.16   1
   0  -6  -6 2642.38 1750.24   2
   0  -6  -6 3484.38 1828.59   1
   0  -6  -5 63718.4 5841.68   2
   0  -6  -5 53791.1 5097.20   1
   0  -6  -4 25501.0 4007.06   3
   0  -6  -4 23054.7 3443.33   2
   0  -6  -4 23661.9 3222.23   1
   0  -6  -3 167983. 7455.54   1
   0  -6  -3 177277. 9255.63   3
   0  -6  -3 151190. 7882.43   2
   0  -6  -2 7312.99 1430.81   1
   0  -6  -2 4521.97 1224.41   2
   0  -6  -2 3703.92 1044.17   3
   0  -6  -1 29477.3 2554.55   1
   0  -6  -1 26895.7 2626.98   3
   0  -6   0 139482. 5593.19   3
   0  -6   0 150406. 6648.80   2
   0  -6   0 146288. 5275.70   1
   0  -6   1 11484.5 2004.65   2
   0  -6   1 6732.73 1324.61   3
   0  -6   2 25135.3 2734.56   2
   0  -6   3 334.307 838.606   2
   0  -6   4 191905. 8457.43   2
   0  -7 -10 44066.4 5971.18   1
   0  -7  -9 15387.0 3541.96   1
   0  -7  -9 11970.7 2882.97   2
   0  -7  -8 2627.37 1897.45   2
   0  -7  -8 988.408 1513.94   1
   0  -7  -7 81491.8 6935.00   2
   0  -7  -7 81238.6 6751.28   1
   0  -7  -6 8444.39 2431.44   2
   0  -7  -6 11679.3 3281.65   3
   0  -7  -6 10179.0 2357.92   1
   0  -7  -5 49384.9 5331.09   2
   0  -7  -5 54442.5 6183.76   3
   0  -7  -5 57642.6 5069.78   1
   0  -7  -4-1229.99 1666.54   2
   0  -7  -4 1628.54 1639.76   3
   0  -7  -4-113.148 726.446   1
   0  -7  -3 100535. 6584.18   2
   0  -7  -3 114227. 5794.95   1
   0  -7  -3 122110. 8155.09   3
   0  -7  -2 87140.1 4556.28   1
   0  -7  -2 98629.6 6454.96   3
   0  -7  -2 84371.0 5494.38   2
   0  -7  -1 45090.2 3367.01   3
   0  -7  -1 44908.8 3743.61   2
   0  -7  -1 47758.2 3005.05   1
   0  -7   0 1202.81 789.482   3
   0  -7   0 2652.42 1168.17   2
   0  -7   0 1764.28 729.657   1
   0  -7   1 19573.3 2469.62   2
   0  -7   1 16814.6 2148.70   3
   0  -7   2 179875. 7395.75   2
   0  -7   3-1040.74 1419.89   2
   0  -7   4 2233.15 1270.58   2
   0  -7   5 6754.01 2060.25   2
   0  -8 -10 7375.83 2526.44   1
   0  -8 -10 10337.6 3597.67   3
   0  -8  -9 24537.5 4925.79   3
   0  -8  -9 14246.0 2816.01   2
   0  -8  -9 21537.3 3787.31   1
   0  -8  -8 20000.0 3491.99   1
   0  -8  -8 14959.0 2896.22   2
   0  -8  -8 21620.6 4729.43   3
   0  -8  -7-1911.44 2211.22   2
   0  -8  -7 3868.15 2435.64   3
   0  -8  -7 1936.37 1337.44   1
   0  -8  -6 1826.73 1927.86   3
   0  -8  -6 1638.01 1160.21   1
   0  -8  -6-1294.42 2025.98   2
   0  -8  -5 136922. 8827.08   2
   0  -8  -5 133332. 6823.37   1
   0  -8  -5 125084. 9355.26   3
   0  -8  -4 2236.62 1758.79   3
   0  -8  -4 2147.43 1253.52   2
   0  -8  -4 4565.53 1413.00   1
   0  -8  -3 17735.0 2161.48   1
   0  -8  -3 15042.8 2483.38   2
   0  -8  -3 20388.6 3482.33   3
   0  -8  -2 8391.36 2233.41   3
   0  -8  -2 6115.85 1742.44   2
   0  -8  -1 111519. 6054.66   2
   0  -8   0 75899.5 4918.57   2
   0  -8   1 2892.49 1232.33   2
   0  -8   2 49439.6 3994.33   2
   0  -8   3 12.5156 1272.02   2
   0  -8   4 95276.3 6865.96   2
   0  -8   5-1475.05 1541.52   2
   0  -9  -8 14964.6 2965.63   2
   0  -9  -7 41740.8 4964.66   2
   0  -9  -6-461.096 1973.86   2
   0  -9  -5 9229.18 2377.03   2
   0  -9  -4-343.968 1488.31   2
   0  -9  -3 92220.3 6252.02   2
   0  -9  -2 6202.58 1706.37   2
   0  -9  -1 5701.58 1849.41   2
   0  -9   0 55571.0 4273.01   2
   0  -9   1 24247.2 2756.37   2
   0  -9   2 30632.1 3340.99   2
   0  -9   3 755.315 1088.15   2
   0  -9   4 84031.5 6551.41   2
   0  -9   5 1270.78 1771.36   2
   0 -10  -7 7044.27 1983.71   2
   0 -10  -6 7238.31 2107.75   2
   0 -10  -5 34686.6 4315.09   2
   0 -10  -4-1005.18 1612.19   2
   0 -10  -3 36437.3 4039.25   2
   0 -10  -2 10284.0 2201.40   2
   0 -10  -1 33383.2 3527.44   2
   0 -10   0 299.937 1108.79   2
   0 -10   1 15518.0 2297.92   2
   0 -10   2 80415.6 5636.52   2
   0 -10   3 3172.49 1762.26   2
   0 -10   4 1581.18 1372.38   2
   0 -10   5-2816.79 2364.76   2
   0 -11  -4 1349.36 1580.00   2
   0 -11  -3 5650.83 1812.93   2
   0 -11  -2 1553.08 1421.01   2
   0 -11  -1 62785.5 5010.42   2
   0 -11   0 23553.5 3253.63   2
   0 -11   1 4909.33 1671.81   2
   0 -11   2 8100.56 2085.00   2
   0 -11   3 2764.65 1630.14   2
   0 -11   4 43232.4 4885.62   2
   1 -11   4-1535.10 1727.65   2
   1 -11   3 32056.3 4110.42   2
   1 -11   2 14867.0 2891.86   2
   1 -11   1 477.414 1067.94   2
   1 -11   0 8852.18 2038.13   2
   1 -11  -1 4436.91 1657.08   2
   1 -11  -2 17559.1 2720.82   2
   1 -11  -3-210.420 1023.02   2
   1 -11  -4 13473.6 2618.22   2
   1 -10   4 2193.36 1504.94   2
   1 -10   3 1687.69 1583.35   2
   1 -10   2 16814.2 2951.12   2
   1 -10   1 20329.6 2814.88   2
   1 -10   0 8076.08 1816.28   2
   1 -10  -1 875.429 1143.77   2
   1 -10  -2 48819.1 4309.16   2
   1 -10  -3 118.246 965.553   2
   1 -10  -4 10145.2 2243.18   2
   1 -10  -5 100.685 1106.78   2
   1 -10  -6 23179.9 3231.07   2
   1 -10  -7 8096.00 1997.27   2
   1  -9   4 582.878 1280.88   2
   1  -9   3 40048.0 4684.77   2
   1  -9   2 4241.52 1588.18   2
   1  -9   1 15926.2 2463.62   2
   1  -9   0 38909.3 3485.11   2
   1  -9  -1 13834.3 2373.35   2
   1  -9  -2 1180.30 885.088   2
   1  -9  -3-146.568 1146.66   2
   1  -9  -4 80139.2 5866.98   2
   1  -9  -5-1484.86 2304.45   3
   1  -9  -5 854.041 1283.19   2
   1  -9  -6-2444.82 2313.01   3
   1  -9  -6-2097.81 1824.91   2
   1  -9  -7 4531.01 1353.73   2
   1  -9  -7 4262.33 2303.06   3
   1  -9  -8 20149.9 4267.39   3
   1  -8   4-523.154 1547.21   2
   1  -8   3 64100.5 5763.19   2
   1  -8   2 17201.5 2693.53   2
   1  -8   1 7717.02 1596.50   3
   1  -8   1 6891.43 1575.84   2
   1  -8   0 3816.96 1367.82   2
   1  -8   0 3201.78 1317.75   3
   1  -8  -1 33636.4 3345.58   2
   1  -8  -1 39697.9 3975.69   3
   1  -8  -2 77944.3 5816.10   3
   1  -8  -2 68684.1 4868.25   2
   1  -8  -3 524.181 950.039   2
   1  -8  -3 207.475 1756.07   3
   1  -8  -4 23724.3 3194.25   2
   1  -8  -4 24386.5 4440.67   3
   1  -8  -5-839.893 1469.09   2
   1  -8  -5-2130.41 1946.66   3
   1  -8  -6 49171.3 4694.22   2
   1  -8  -6 61596.3 7197.09   3
   1  -8  -7 4312.71 3048.05   3
   1  -8  -7 259.481 1433.62   2
   1  -8  -8 13894.7 4158.89   3
   1  -8  -8 4007.40 1368.75   2
   1  -8  -9 29752.6 5803.82   3
   1  -7   4 425.365 975.776   2
   1  -7   3-684.153 1379.34   2
   1  -7   2 10783.0 2069.22   3
   1  -7   2 10907.5 2040.37   2
   1  -7   1 106957. 5697.25   2
   1  -7   1 125575. 6256.73   3
   1  -7   0 27341.7 2999.41   3
   1  -7   0 37901.4 3592.36   2
   1  -7  -1 1696.33 1152.07   2
   1  -7  -1 1257.86 855.913   1
   1  -7  -1 146.662 865.513   3
   1  -7  -2 43822.3 4695.36   3
   1  -7  -2 39680.2 3617.42   2
   1  -7  -2 45381.3 3226.91   1
   1  -7  -3 9079.35 1902.86   2
   1  -7  -3 6591.84 2056.79   3
   1  -7  -3 10150.2 1854.31   1
   1  -7  -4 55881.7 4399.71   1
   1  -7  -4 52829.1 4587.47   2
   1  -7  -4 54899.0 5884.01   3
   1  -7  -5-2117.91 1677.37   2
   1  -7  -5 2879.79 3517.76   3
   1  -7  -5 481.846 896.722   1
   1  -7  -6 89862.6 6542.92   1
   1  -7  -6 77867.8 6026.20   2
   1  -7  -7 2378.01 1338.07   2
   1  -7  -7 2998.55 1508.28   1
   1  -7  -8 8244.37 1815.10   2
   1  -7  -8 18902.0 3623.47   1
   1  -7  -8 22916.6 5031.83   3
   1  -7  -9 3268.03 1967.65   1
   1  -7  -9 5203.49 3300.12   3
   1  -7 -10 13337.6 4647.33   3
   1  -7 -10 8070.78 2983.01   1
   1  -6   4 256.738 961.514   2
   1  -6   3 158706. 8364.33   2
   1  -6   2 13141.9 2396.67   3
   1  -6   2 12646.3 2222.30   2
   1  -6   1 26936.6 1766.98   1
   1  -6   1 26040.2 1517.47   1
   1  -6   0 85259.1 3272.61   1
   1  -6   0 97915.6 5467.01   2
   1  -6   0 91759.9 5242.37   3
   1  -6  -1 108622. 6386.42   3
   1  -6  -1 115977. 5946.87   2
   1  -6  -1 110267. 4594.57   1
   1  -6  -2 10787.9 1866.76   2
   1  -6  -2 17144.4 3023.61   3
   1  -6  -2 11990.1 1854.43   1
   1  -6  -3 7431.26 1528.83   1
   1  -6  -3 6619.66 1495.25   2
   1  -6  -3 8502.93 2204.59   3
   1  -6  -4 128452. 7117.35   2
   1  -6  -4 149235. 9705.29   3
   1  -6  -4 130684. 7029.60   1
   1  -6  -5 682.635 1019.64   1
   1  -6  -5-2239.73 1744.43   2
   1  -6  -5 2576.65 2306.64   3
   1  -6  -6 1041.42 1143.79   1
   1  -6  -6-443.938 1583.57   2
   1  -6  -7 3599.59 1562.76   1
   1  -6  -7 3670.64 1371.42   2
   1  -6  -8 64561.5 6570.62   1
   1  -6  -8 57288.9 5129.92   2
   1  -6  -9 17199.7 3771.57   1
   1  -6 -10 930.265 1693.44   1
  -1   5 -10 71553.1 9125.56   1
  -1   5  -9 10320.9 3656.92   1
  -1   5  -8 3314.78 3239.71   1
  -1   5  -7 36741.1 6173.45   1
  -1   5  -6 34325.3 4767.55   1
  -1   5  -5 120526. 8038.98   1
   1  -5   4 1163.89 954.441   2
   1  -5   3 152411. 7053.59   2
   1  -5   2 2358.97 563.736   1
   1  -5   2 2399.25 943.508   3
   1  -5   2 3364.25 1178.92   2
   1  -5   1 93788.4 5358.48   3
   1  -5   1 86484.6 4945.67   2
   1  -5   1 64251.8 2514.40   1
   1  -5   1 69817.7 2588.18   1
   1  -5   0 6544.21 1693.26   3
   1  -5   0 5697.51 1023.65   1
   1  -5  -1 98175.8 5350.39   2
   1  -5  -1 98889.4 4288.62   1
   1  -5  -1 96462.9 6549.57   3
   1  -5  -2 107709. 6667.64   3
   1  -5  -2 119863. 5929.69   2
   1  -5  -3-165.016 1195.21   2
   1  -5  -3 1026.49 1095.92   3
   1  -5  -3 2692.58 1135.16   1
   1  -5  -4 1940.36 1111.24   1
   1  -5  -4 1950.92 1024.48   2
   1  -5  -4 1707.33 1336.66   3
   1  -5  -5 1708.89 1279.88   1
   1  -5  -5 1241.15 1285.22   2
   1  -5  -6 137066. 8386.76   1
   1  -5  -6 137489. 7604.23   2
   1  -5  -7 3863.28 1754.98   1
   1  -5  -7 7156.46 2106.19   2
   1  -5  -8 9425.30 2735.73   1
   1  -5  -8 9008.35 2336.37   2
   1  -5  -9 22917.2 4152.76   1
   1  -5 -10 41142.3 6085.32   1
   1  -5 -11 6027.50 2752.73   1
  -1   4 -12 35936.5 6104.87   1
  -1   4 -11 302.529 2196.01   1
  -1   4 -10 18218.5 3938.76   1
  -1   4  -9 14071.9 3302.96   1
  -1   4  -8 66072.0 6074.15   1
  -1   4  -7 8432.44 2241.84   1
  -1   4  -6 14128.6 2792.09   1
  -1   4  -5 168724. 7918.32   1
  -1   4  -4 26778.0 3050.81   1
   1  -4   3 3076.38 1112.31   2
   1  -4   2 1098.36 862.286   2
   1  -4   2 687.870 813.455   3
   1  -4   2 715.504 302.662   1
   1  -4   1 190673. 6541.31   2
   1  -4   1 190686. 7909.72   3
   1  -4   1 154111. 3832.62   1
   1  -4   0 38293.3 3551.30   3
   1  -4   0 39477.9 3355.69   2
   1  -4  -1 4392.63 1125.85   2
   1  -4  -1 3777.28 1350.21   3
   1  -4  -1 5848.84 1039.49   1
  -1   4   1 5802.42 1886.29   1
   1  -4  -2 31400.8 3068.14   2
   1  -4  -2 34564.4 2666.68   1
   1  -4  -2 32314.7 3658.15   3
   1  -4  -3 105421. 5390.02   1
   1  -4  -3 97195.6 5586.23   2
   1  -4  -4 105284. 5823.78   2
   1  -4  -4 100659. 5897.41   1
   1  -4  -5 3952.81 1478.06   1
   1  -4  -5 4294.09 1416.00   2
   1  -4  -6 79541.3 6175.13   1
   1  -4  -7 7009.93 2014.49   1
   1  -4  -8 57925.9 5984.77   1
   1  -4  -9-633.120 1481.74   1
   1  -4 -10 15201.1 3510.61   1
   1  -4 -11 32043.5 5348.54   1
  -1   3 -12 26700.9 5047.29   1
  -1   3 -11 16142.7 4292.99   1
  -1   3 -10 45966.5 5581.11   1
  -1   3  -9 1109.65 1250.67   1
  -1   3  -8 68315.5 6069.27   1
  -1   3  -7 57446.5 5061.59   1
  -1   3  -6 18516.3 2589.91   1
  -1   3  -5-372.648 699.822   1
  -1   3  -4 24440.9 2364.41   1
  -1   3  -3 251696. 6068.46   1
   1  -3   2 7028.25 820.660   1
   1  -3   2 6970.99 1203.64   2
   1  -3   2 7287.30 1711.75   3
   1  -3   1 134175. 4647.44   2
   1  -3   1 122570. 6245.15   3
   1  -3   0 105695. 4800.00   2
   1  -3   0 92423.5 2428.40   1
   1  -3  -1 279145. 8640.10   2
   1  -3  -1 257506. 9263.72   3
  -1   3   1 257004. 6857.09   1
   1  -3  -1 266314. 5845.91   1
   1  -3  -2 26301.1 3101.63   3
   1  -3  -2 29530.1 2390.41   1
   1  -3  -2 26713.3 2702.44   2
   1  -3  -3 7215.62 1498.70   1
   1  -3  -3 6286.55 1345.24   2
   1  -3  -4 115307. 6043.03   1
   1  -3  -5 27115.1 3329.72   1
   1  -3  -6 32229.8 3877.37   1
   1  -3  -7-1119.10 1225.42   1
   1  -3  -8 68087.1 6221.40   1
   1  -3  -9 8913.64 2505.02   1
   1  -3 -10 15355.5 3880.53   1
   1  -3 -11 12862.0 3588.48   1
  -1   2 -12 4763.44 2936.53   1
  -1   2 -11 1327.64 1970.07   1
  -1   2 -10 73502.1 7118.45   1
  -1   2  -9 10294.5 4279.41   1
  -1   2  -8 14303.3 2908.08   1
  -1   2  -7 42305.9 4393.47   1
  -1   2  -6 115509. 6476.35   1
  -1   2  -5 120812. 5867.53   1
  -1   2  -4 64.2943 532.616   1
  -1   2  -3 162578. 4976.95   1
   1  -2   2 2399.00 779.111   2
   1  -2   2 1958.16 565.873   1
  -1   2  -2 1563.63 426.538   1
  -1   2  -1 252740. 9188.24   3
   1  -2   1 220369. 5247.46   2
  -1   2   0 7672.78 1540.58   2
   1  -2   0 7688.07 2551.61   3
   1  -2   0 6835.89 996.964   2
  -1   2   1 132783. 4282.63   1
  -1   2   1 122807. 7405.65   2
   1  -2  -1 131337. 6175.40   3
   1  -2  -1 121103. 5229.68   2
   1  -2  -1 129613. 3869.68   1
   1  -2  -2 84733.2 3937.44   1
   1  -2  -2 83019.2 3896.48   2
   1  -2  -3 135516. 5910.51   1
   1  -2  -4 1195.56 939.706   1
   1  -2  -5 2249.03 1221.61   1
   1  -2  -6 196666. 9220.57   1
   1  -2  -7 2592.75 1295.48   1
   1  -2  -8 382.550 1492.99   1
   1  -2  -9 3330.16 1794.64   1
   1  -2 -10 50430.1 6051.03   1
   1  -2 -11 14414.9 3807.17   1
  -1   1 -12 49042.4 6982.63   1
  -1   1 -11 5859.95 2822.17   1
  -1   1 -10 7899.32 2945.08   1
  -1   1  -9 13418.4 2923.62   1
  -1   1  -8 123571. 8298.11   1
  -1   1  -7 8396.33 2031.42   1
  -1   1  -6 10033.9 2085.00   1
  -1   1  -5 62684.6 4434.78   1
  -1   1  -4 120608. 5600.21   1
  -1   1  -3 82427.2 3910.46   1
   1  -1   2 17961.0 1381.29   1
  -1   1  -2 21895.7 1644.32   1
   1  -1   1 147504. 4670.39   3
  -1   1  -1 151631. 2734.66   1
   1  -1   0 16948.5 1011.70   2
  -1   1   0 16203.4 1023.39   2
   1  -1   0 17072.8 997.827   1
  -1   1   0 18523.5 896.181   1
   1  -1  -1 105713. 3615.94   2
   1  -1  -1 110696. 3324.53   1
  -1   1   1 109534. 3335.47   1
  -1   1   1 108907. 3959.09   2
   1  -1  -2 27594.0 2278.57   1
   1  -1  -3 208906. 7359.25   1
   1  -1  -4 171436. 7486.91   1
   1  -1  -5 8312.85 1912.78   1
   1  -1  -6 40152.3 4526.07   1
   1  -1  -7 586.828 987.264   1
   1  -1  -8 82025.0 6931.84   1
   1  -1  -9 1448.24 1597.57   1
   1  -1 -10 15962.2 3676.76   1
   1  -1 -11 17646.5 4060.23   1
  -1   0 -12 18872.3 4030.11   1
  -1   0 -11 13752.8 3392.82   1
  -1   0 -10 56779.9 6319.09   1
  -1   0  -9-1009.40 1435.19   1
  -1   0  -8 62187.5 5849.40   1
  -1   0  -7 28978.9 3566.44   1
  -1   0  -6 119861. 6733.14   1
  -1   0  -5-265.964 644.095   1
  -1   0  -4 61895.1 4006.21   1
  -1   0  -3 211721. 6197.28   1
   1   0   2 44202.8 2388.23   1
  -1   0  -2 37858.1 2084.64   1
   1   0   1 370.647 386.123   3
  -1   0  -1 244.142 310.759   1
   1   0   0 1701.39 811.812   3
   1   0  -1 144718. 4174.93   1
   1   0  -2 31827.3 2408.07   1
   1   0  -3 1695.04 571.419   1
   1   0  -4 79681.1 5185.99   1
   1   0  -5 129341. 7309.13   1
   1   0  -6 83666.7 6328.96   1
   1   0  -7 207.442 1066.09   1
   1   0  -8 97892.3 8078.86   1
   1   0  -9 2131.01 1845.92   1
   1   0 -10 22055.5 4477.85   1
   1   0 -11 2372.94 2423.23   1
   1   0 -12 11140.3 3677.08   1
  -1  -1 -12 5613.40 2084.35   1
  -1  -1 -11 1887.61 1621.01   1
  -1  -1 -10 78430.5 7029.48   1
  -1  -1  -9 4139.20 1764.81   1
  -1  -1  -8 37598.1 4293.73   1
  -1  -1  -7 7254.59 1730.52   1
  -1  -1  -6 128946. 6718.02   1
  -1  -1  -5 76523.8 4868.61   1
  -1  -1  -4 32723.0 2863.02   1
  -1  -1  -3 37028.3 2615.88   1
  -1  -1  -2 17447.4 1730.58   1
  -1  -1   1 119058. 3540.09   2
   1   1  -1 105023. 3551.92   2
   1   1  -2 34423.3 2723.83   1
   1   1  -2 29990.7 1540.04   2
   1   1  -3 383624. 5707.24   2
   1   1  -3 402020. 9722.92   1
   1   1  -4 9479.60 2142.48   1
   1   1  -5 34334.1 3955.98   1
   1   1  -6 136957. 8509.76   1
   1   1  -7 11454.2 2889.88   1
   1   1  -8 3329.88 1848.21   1
   1   1  -9 2477.91 2364.59   1
   1   1 -10 80355.7 8236.30   1
   1   1 -11 8996.42 3644.08   1
  -1  -2 -12 25646.1 4473.69   1
  -1  -2 -11 18699.1 3532.05   1
  -1  -2 -10 898.957 1210.52   1
  -1  -2  -9 310.166 1218.16   1
  -1  -2  -8 97543.3 6858.62   1
  -1  -2  -7 1007.96 1751.94   1
  -1  -2  -6 1040.09 1243.32   1
  -1  -2  -5 35831.6 3402.75   1
  -1  -2  -4 170422. 6834.41   1
  -1  -2  -3 332980. 8874.25   1
  -1  -2  -2 12606.9 1937.21   1
  -1  -2   0 5784.65 1274.16   2
   1   2  -1 111875. 6423.98   2
  -1  -2   1 94872.2 4640.70   2
  -1  -2   2 1952.86 619.414   2
   1   2  -2 1467.85 994.972   1
   1   2  -3 181228. 7564.83   1
   1   2  -4 90413.0 5662.43   1
   1   2  -5 41581.7 4115.37   1
   1   2  -6 11722.0 2564.77   1
   1   2  -7 14273.6 2886.23   1
   1   2  -8 98849.7 8248.74   1
   1   2  -9 1686.36 1994.98   1
   1   2 -10 8170.01 3266.21   1
   1   2 -11 7205.93 3538.36   1
  -1  -3 -12 5851.38 2446.35   1
  -1  -3 -11 28807.8 4656.06   1
  -1  -3 -10 44107.9 5375.34   1
  -1  -3  -9 1122.77 1416.45   1
  -1  -3  -8 18423.2 3165.45   1
  -1  -3  -7 3370.93 1423.80   1
  -1  -3  -6 173269. 8668.55   1
  -1  -3  -5 5922.05 1591.83   1
  -1  -3  -4 31016.5 3232.46   1
  -1  -3  -3 129684. 6349.38   1
  -1  -3  -2 54335.3 4552.44   1
  -1  -3   0 7726.38 1761.21   2
   1   3  -1 344475. 8725.99   3
  -1  -3   1 365112. 9836.99   2
  -1  -3   2 3044.81 766.153   2
  -1  -3   3 7599.49 1684.97   2
   1   3  -4 13219.4 2432.67   1
   1   3  -5 132362. 8250.77   1
   1   3  -6 76081.9 6764.90   1
   1   3  -7 453.217 1551.50   1
   1   3  -8 41170.9 5521.50   1
   1   3  -9 7795.38 3438.51   1
   1   3 -10 39819.6 6459.87   1
   1   3 -11 316.134 2302.02   1
  -1  -4 -12 6574.73 2605.41   1
  -1  -4 -11 644.290 1429.34   1
  -1  -4 -10 46921.7 5941.93   1
  -1  -4  -9 20756.6 3842.47   1
  -1  -4  -8 30989.9 4247.24   1
  -1  -4  -7 2045.97 1259.78   1
  -1  -4  -6 133053. 8363.66   1
  -1  -4  -5 21343.6 3116.22   1
  -1  -4  -4 83972.2 5724.21   1
  -1  -4  -3-828.910 1487.62   1
  -1  -4  -2 59640.5 4766.10   1
  -1  -4  -1 263772. 6887.09   3
  -1  -4  -1 285230. 8820.42   2
  -1  -4   0 5410.60 1466.51   3
  -1  -4   0 18365.7 2495.36   2
   1   4  -1 24321.0 3159.24   3
  -1  -4   1 23418.3 2455.55   2
   1   4  -2 1176.28 1666.07   3
  -1  -4   2-288.203 812.113   2
  -1  -4   3 164738. 6076.09   2
  -1  -4   4 23150.6 2366.89   2
   1   4  -5 34189.6 4560.59   1
   1   4  -6 29132.3 4336.45   1
   1   4  -7 20764.9 4223.50   1
   1   4  -8 5996.92 2732.98   1
   1   4  -9 5149.12 3528.01   1
   1   4 -10 50828.3 7012.59   1
   1   4 -11 2263.49 2633.64   1
  -1  -5 -11 34660.8 5746.85   1
  -1  -5 -10 7261.59 3029.22   1
  -1  -5  -9 6384.78 2614.09   1
  -1  -5  -8 109635. 8663.07   1
  -1  -5  -7 2668.50 1543.47   1
  -1  -5  -6 17219.9 3224.01   1
  -1  -5  -5 28575.0 3895.02   1
  -1  -5  -4 219403. 9650.66   1
  -1  -5  -3 93882.4 5893.40   1
  -1  -5  -3 102812. 6003.86   2
  -1  -5  -2-19.5374 892.935   2
  -1  -5  -2 408.866 615.752   1
  -1  -5  -2 470.488 848.984   3
  -1  -5  -1 77337.6 3544.50   3
  -1  -5  -1 77372.3 5156.60   2
  -1  -5  -1 89613.3 5090.56   1
  -1  -5   0 13571.1 1415.85   3
  -1  -5   0 32081.5 3117.33   2
   1   5  -1 60704.7 5090.93   3
  -1  -5   1 97678.6 5295.71   2
  -1  -5   2 2670.99 1030.81   2
  -1  -5   3 63585.8 4237.50   2
  -1  -5   4 13889.0 2173.66   2
   1   5  -8 76172.5 9156.73   1
   1   5  -9 12535.6 5272.70   1
   1   5 -10 1224.31 2719.82   1
   1   5 -11 14060.9 5282.85   1
  -1  -6 -11 26276.0 5479.60   1
  -1  -6 -10 53328.7 6903.78   1
  -1  -6  -9 9082.91 2761.83   1
  -1  -6  -8 3749.06 2142.86   1
  -1  -6  -7 1907.55 1454.96   1
  -1  -6  -6 149104. 9298.97   1
  -1  -6  -5 2541.70 1508.19   1
  -1  -6  -4 15436.2 2611.78   1
  -1  -6  -4 20611.7 3524.36   2
  -1  -6  -3 59843.8 4585.98   1
  -1  -6  -3 55651.4 4825.24   3
  -1  -6  -3 65077.7 5545.69   2
  -1  -6  -2 111741. 6919.30   2
  -1  -6  -2 127320. 6126.15   1
  -1  -6  -2 121386. 6397.13   3
  -1  -6  -1 23331.3 2840.20   2
  -1  -6  -1 25369.0 1920.90   3
  -1  -6  -1 30315.6 2957.40   1
  -1  -6   0 695.076 612.328   3
  -1  -6   0 3239.29 1155.42   2
  -1  -6   1 127082. 6094.73   2
  -1  -6   2 62.8511 760.492   2
  -1  -6   3 15915.5 2326.93   2
  -1  -6   4 4221.73 1584.27   2
  -1  -6   5 68384.1 4992.41   2
  -1  -7 -10 9100.25 3032.77   1
  -1  -7 -10 11623.3 3156.06   2
  -1  -7  -9 24846.4 4372.69   1
  -1  -7  -9 22421.8 3832.73   2
  -1  -7  -8 42610.5 5186.29   2
  -1  -7  -8 45950.7 5572.49   1
  -1  -7  -7 2389.53 1646.52   1
  -1  -7  -7 5182.77 2355.25   2
  -1  -7  -6 38934.0 4632.49   1
  -1  -7  -6 43016.1 5137.34   2
  -1  -7  -5 4678.66 2686.60   2
  -1  -7  -5 740.701 1125.33   1
  -1  -7  -4 79726.3 5438.96   1
  -1  -7  -4 78600.3 6553.79   3
  -1  -7  -4 91956.9 7341.94   2
  -1  -7  -3-2159.30 1880.03   3
  -1  -7  -3-730.240 864.647   1
  -1  -7  -3-2290.00 1807.73   2
  -1  -7  -2 43061.8 3438.53   1
  -1  -7  -2 49008.4 3869.03   3
  -1  -7  -2 45339.9 4508.42   2
  -1  -7  -1 78779.1 4660.88   1
  -1  -7  -1 79911.2 5235.26   2
  -1  -7   0 14244.3 2146.40   2
  -1  -7   1 1816.89 926.963   2
  -1  -7   2 718.839 802.450   2
  -1  -7   3 76237.3 5254.32   2
  -1  -7   4 9120.85 2105.23   2
  -1  -7   5 855.500 1066.37   2
  -1  -8 -10 3129.54 2057.12   2
  -1  -8 -10 997.792 1363.72   1
  -1  -8  -9 2809.55 2125.70   2
  -1  -8  -9 2814.97 1883.81   1
  -1  -8  -8 42272.0 5401.45   2
  -1  -8  -8 46833.4 5260.49   1
  -1  -8  -7 6934.90 2444.99   2
  -1  -8  -7 9766.71 2361.03   1
  -1  -8  -6 14993.1 3367.24   2
  -1  -8  -6 14977.2 2855.68   1
  -1  -8  -5-317.385 1511.38   2
  -1  -8  -5 2225.06 1205.36   1
  -1  -8  -4 86585.4 5369.51   1
  -1  -8  -4 81582.0 6988.10   2
  -1  -8  -3 3537.61 1230.82   2
  -1  -8  -3 4744.96 1351.47   1
  -1  -8  -2 569.100 1173.73   2
  -1  -8  -2 2038.40 918.838   1
  -1  -8  -1 10984.2 1683.35   1
  -1  -8  -1 11891.2 2141.52   2
  -1  -8   0 32591.6 3218.79   1
  -1  -8   0 31399.6 3337.97   2
  -1  -8   1 73705.6 4852.83   2
  -1  -8   2 1338.91 898.623   2
  -1  -8   3 7465.23 1698.00   2
  -1  -8   4-2149.14 1667.36   2
  -1  -8   5 33443.2 3973.81   2
  -1  -9  -9 8873.53 2555.79   2
  -1  -9  -8-1625.47 2424.94   2
  -1  -9  -7-825.697 2445.40   2
  -1  -9  -6 50539.3 5719.25   2
  -1  -9  -5-773.339 2174.91   2
  -1  -9  -4-637.654 1914.94   2
  -1  -9  -3 7672.34 2174.43   2
  -1  -9  -2 74765.7 5682.50   2
  -1  -9  -1 12624.3 2235.68   2
  -1  -9   0 667.907 1081.03   2
  -1  -9   1 19808.4 2594.51   2
  -1  -9   2 11477.1 1935.42   2
  -1  -9   3 19377.5 2931.10   2
  -1  -9   4 615.753 1462.89   2
  -1  -9   5 24605.1 3487.89   2
  -1 -10  -7-154.588 2237.52   2
  -1 -10  -6 2061.61 1624.16   2
  -1 -10  -5 4818.58 2386.49   2
  -1 -10  -4 51848.8 5451.42   2
  -1 -10  -3-1947.22 1709.56   2
  -1 -10  -2 12229.6 2486.12   2
  -1 -10  -1 17463.5 2805.45   2
  -1 -10   0 23401.0 3065.03   2
  -1 -10   1 2277.57 1161.97   2
  -1 -10   2 543.534 996.737   2
  -1 -10   3 46819.1 4676.64   2
  -1 -10   4 590.820 1477.09   2
  -1 -10   5-1158.72 1865.55   2
  -1 -11  -4 15783.1 2990.71   2
  -1 -11  -3 234.828 1367.83   2
  -1 -11  -2 16398.7 2807.74   2
  -1 -11  -1 1716.61 1597.50   2
  -1 -11   0 15615.9 2611.31   2
  -1 -11   1 20563.4 2795.11   2
  -1 -11   2 1424.88 1226.58   2
  -1 -11   3 1664.09 1372.47   2
  -1 -11   4 1388.65 1555.13   2
   2 -11   3 2563.37 1610.43   2
   2 -11   2 41024.6 4777.93   2
   2 -11   1 35519.8 4370.09   2
   2 -11   0 4893.92 2214.88   2
   2 -11  -1 9943.33 2409.74   2
   2 -11  -2 2844.50 1597.73   2
   2 -11  -3 31218.6 3654.99   2
   2 -10   4 78100.4 6866.38   2
   2 -10   3 868.651 1359.92   2
   2 -10   2 687.027 1387.02   2
   2 -10   1 20858.2 3490.12   2
   2 -10   0 36658.1 4089.28   2
   2 -10  -1 30121.7 3393.01   2
   2 -10  -2 1434.49 1217.06   2
   2 -10  -3 32134.6 3659.75   2
   2 -10  -4 1412.68 1312.26   2
   2 -10  -5 11361.0 2272.07   2
   2 -10  -6-1999.65 1417.61   2
   2  -9   4 19956.5 3508.12   2
   2  -9   3 5804.74 2024.19   2
   2  -9   2 84258.7 6641.97   2
   2  -9   1 3284.23 2013.35   2
   2  -9   0 11904.5 2400.20   2
   2  -9   0 14914.4 2659.01   3
   2  -9  -1 91569.0 6823.41   3
   2  -9  -1 62293.1 4629.84   2
   2  -9  -2 14087.6 3077.66   3
   2  -9  -2 8924.10 1942.11   2
   2  -9  -3 4834.88 1520.23   2
   2  -9  -3 6926.45 2003.48   3
   2  -9  -4-334.653 1811.90   3
   2  -9  -4 1188.54 1074.26   2
   2  -9  -5 63196.9 7391.64   3
   2  -9  -5 60100.6 4836.87   2
   2  -9  -6 1175.64 1972.56   3
   2  -9  -6 3800.67 1451.58   2
   2  -9  -7-2217.78 3020.88   3
   2  -8   4 23678.1 3665.76   2
   2  -8   3 210.873 1227.16   2
   2  -8   2 112564. 7450.40   2
   2  -8   2 109313. 6597.78   3
   2  -8   1 36018.3 3742.32   3
   2  -8   1 41405.0 4281.74   2
   2  -8   0 35406.7 3862.74   3
   2  -8   0 31206.5 3320.45   2
   2  -8  -1 6971.39 2215.77   3
   2  -8  -1 5157.99 1537.93   2
   2  -8  -2 15555.9 2858.57   3
   2  -8  -2 15462.0 2372.82   2
   2  -8  -3 107002. 6199.27   2
   2  -8  -3 115110. 8524.95   3
   2  -8  -4 320.568 980.730   2
   2  -8  -4-2729.06 2558.76   3
   2  -8  -5-624.884 1193.22   2
   2  -8  -5-892.087 2531.53   3
   2  -8  -6 9737.89 2120.44   2
   2  -8  -6 11331.3 3549.13   3
   2  -8  -7 61385.4 7793.89   3
   2  -8  -8 9530.52 4198.99   3
   2  -7   4 152162. 8690.54   2
   2  -7   3-1124.11 1334.61   2
   2  -7   2 3248.10 1447.00   2
   2  -7   2 3956.05 1366.14   3
   2  -7   1 10134.5 2118.16   2
   2  -7   1 14070.3 2492.37   3
   2  -7   0 138033. 7332.54   3
   2  -7   0 110593. 5932.44   2
   2  -7  -1 78196.3 5752.91   3
   2  -7  -1 78423.2 5084.74   2
   2  -7  -2-883.449 1395.15   3
   2  -7  -2 1461.89 989.439   2
   2  -7  -3 60612.4 6411.43   3
   2  -7  -3 67007.5 4838.56   2
   2  -7  -4 3696.45 1415.69   1
   2  -7  -4 3852.26 1540.91   2
   2  -7  -4 494.410 1801.54   3
   2  -7  -5 83478.3 8242.38   3
   2  -7  -5 74422.0 5245.28   2
   2  -7  -5 87682.9 6168.80   1
   2  -7  -6 211.173 1030.27   1
   2  -7  -6-1518.87 1362.67   2
   2  -7  -6 989.013 1952.18   3
   2  -7  -7 22653.6 3666.79   1
   2  -7  -7 28111.2 6151.71   3
   2  -7  -8 27733.9 6187.04   3
   2  -7  -8 25907.0 4187.35   1
   2  -7  -9 20027.0 5183.14   3
   2  -7  -9 12922.9 3159.23   1
   2  -6   3 4969.30 1643.43   2
   2  -6   3 2934.13 1596.70   3
   2  -6   2 218337. 9730.71   3
   2  -6   2 224014. 9664.36   2
   2  -6   1 8225.57 2210.49   2
   2  -6   1 1852.88 1384.45   3
   2  -6   0 21949.5 2862.32   3
   2  -6   0 18341.9 2430.18   2
   2  -6  -1 113880. 6872.50   3
   2  -6  -1 102661. 3781.15   1
   2  -6  -1 114421. 5888.60   2
   2  -6  -2 116334. 8168.52   3
   2  -6  -2 115472. 5139.78   1
   2  -6  -2 125116. 6244.94   2
   2  -6  -3 29229.3 4259.00   3
   2  -6  -3 30402.8 3071.27   1
   2  -6  -3 36043.5 3548.89   2
   2  -6  -4 1680.60 1053.03   1
   2  -6  -4 2339.39 1144.13   2
   2  -6  -4 1960.82 1999.51   3
   2  -6  -5 137983. 7998.17   1
   2  -6  -5 142160. 7235.70   2
   2  -6  -6 3686.85 1651.74   1
   2  -6  -6 8163.58 3218.21   3
   2  -6  -6 3704.08 1322.92   2
   2  -6  -7 21469.9 2762.29   2
   2  -6  -7 25487.6 4024.16   1
   2  -6  -8 2070.44 3103.45   3
   2  -6  -8-1296.65 1604.05   1
   2  -6  -9 42300.3 7071.92   3
   2  -6  -9 34731.5 5280.82   1
   2  -6 -10 25111.2 5063.29   1
  -2   5  -9 198907. 14503.7   1
  -2   5  -8 23395.4 5187.86   1
  -2   5  -7 825.918 2717.75   1
  -2   5  -6 175620. 11463.1   1
  -2   5  -5 98200.7 6726.26   1
   2  -5   3 1281.87 307.643   1
   2  -5   3 3561.07 1960.28   3
   2  -5   2 140764. 8053.36   3
   2  -5   2 160182. 7540.39   2
   2  -5   1 24920.2 3332.95   3
   2  -5   1 28172.5 3036.78   2
   2  -5   0 109279. 5473.78   2
   2  -5   0 125430. 6936.24   3
   2  -5  -1 2598.34 1135.81   2
   2  -5  -1 3119.46 1476.91   3
   2  -5  -1 2413.52 729.526   1
   2  -5  -2 100325. 5576.11   2
   2  -5  -2 96473.8 4673.59   1
   2  -5  -2 85666.5 6788.22   3
   2  -5  -3 282994. 12057.0   3
   2  -5  -3 308580. 9589.20   1
   2  -5  -3 316728. 9960.54   2
   2  -5  -4 57278.2 4418.90   2
   2  -5  -4 61566.8 6357.54   3
   2  -5  -4 63210.8 4916.25   1
   2  -5  -5 1321.55 1142.93   1
   2  -5  -5-803.856 1316.27   2
   2  -5  -6-314.309 1100.06   1
   2  -5  -6-3605.01 1944.92   2
   2  -5  -7 111535. 6507.89   2
   2  -5  -7 137446. 9315.69   1
   2  -5  -8 13368.0 3312.25   1
   2  -5  -9-104.044 1691.53   1
   2  -5 -10 22097.6 4708.47   1
  -2   4 -12 7364.69 2836.21   1
  -2   4 -11 50808.2 5907.76   1
  -2   4 -10 2258.74 1837.16   1
  -2   4  -9 21888.7 3623.90   1
  -2   4  -8 20888.2 3383.77   1
  -2   4  -7 120701. 7339.94   1
  -2   4  -6 16531.1 2739.11   1
  -2   4  -5 61546.1 4318.72   1
  -2   4  -4 287915. 7593.29   1
  -2   4  -3 158.540 420.289   1
   2  -4   3 293.559 1026.81   3
   2  -4   3 246.070 325.878   1
   2  -4   2 66106.2 5440.83   3
   2  -4   2 72928.5 4232.61   2
   2  -4   1 8969.59 3181.50   3
   2  -4   1 13563.9 2447.79   2
  -2   4   0 352315. 7754.32   1
   2  -4   0 369667. 8882.27   2
   2  -4  -1 70551.1 5689.24   3
  -2   4   1 69812.1 3457.41   1
   2  -4  -1 73010.4 3112.10   1
   2  -4  -1 71770.0 4257.71   2
   2  -4  -2 17710.7 2842.16   3
   2  -4  -2 24039.0 2410.97   1
   2  -4  -2 22938.2 2516.94   2
   2  -4  -3 74076.3 4685.96   1
   2  -4  -3 69081.5 5886.54   3
   2  -4  -3 74395.5 4766.52   2
   2  -4  -4 40085.0 4944.62   3
   2  -4  -4 40849.0 4032.36   1
   2  -4  -4 38920.6 3564.44   2
   2  -4  -5 210396. 8823.08   2
   2  -4  -5 212000. 9722.77   1
   2  -4  -6-1128.24 1580.31   2
   2  -4  -6 1303.99 1350.24   1
   2  -4  -7 22701.0 2866.66   2
   2  -4  -7 23401.3 3774.76   1
   2  -4  -8 17597.6 3657.06   1
   2  -4  -9 56374.1 6854.22   1
   2  -4 -10 9031.18 3229.16   1
   2  -4 -11 2372.32 2277.04   1
  -2   3 -13 10618.6 3685.03   1
  -2   3 -12 1386.13 1732.71   1
  -2   3 -11 53362.3 6327.12   1
  -2   3 -10 1198.79 1335.75   1
  -2   3  -9 32444.1 4413.89   1
  -2   3  -8 5707.93 1916.44   1
  -2   3  -7 137660. 7128.43   1
  -2   3  -6 138327. 6460.52   1
  -2   3  -5 65400.2 3997.39   1
  -2   3  -4 4609.91 994.828   1
   2  -3   3 48081.1 2854.86   1
   2  -3   3 39544.9 3958.86   3
  -2   3  -3 43845.2 2176.54   1
   2  -3   2 507503. 10056.8   2
   2  -3   2 513222. 14603.8   3
   2  -3   1 9388.98 2826.64   3
   2  -3   1 10772.9 1700.36   2
   2  -3   0 19210.6 1983.40   2
  -2   3   0 16000.8 1179.68   1
   2  -3  -1 39850.4 4305.24   3
   2  -3  -1 45916.0 2490.33   1
   2  -3  -1 44543.0 2909.71   2
  -2   3   1 47485.5 2753.74   1
   2  -3  -2 235972. 7072.29   1
   2  -3  -2 209969. 7244.45   2
   2  -3  -2 229426. 10586.3   3
   2  -3  -3 82929.2 6020.10   3
   2  -3  -3 87332.7 4987.27   1
   2  -3  -3 83555.5 4892.51   2
   2  -3  -4 2191.65 874.845   2
   2  -3  -4 4330.75 1388.69   1
   2  -3  -5 216138. 8442.30   2
   2  -3  -5 194315. 9186.06   1
   2  -3  -6 1416.43 1202.03   2
   2  -3  -6 2913.30 1548.89   1
   2  -3  -7 59670.8 5825.75   1
   2  -3  -8 1332.40 1292.52   1
   2  -3  -9 65299.2 6983.67   1
   2  -3 -10 50239.4 6668.66   1
   2  -3 -11 11000.0 3666.60   1
  -2   2 -13 39866.8 6962.07   1
  -2   2 -12 17157.5 4477.75   1
  -2   2 -11 925.351 1651.20   1
  -2   2 -10 3956.10 2056.01   1
  -2   2  -9 174221. 9933.69   1
  -2   2  -8 7257.66 2040.91   1
  -2   2  -7 5384.64 1668.96   1
  -2   2  -6 51291.2 4261.05   1
  -2   2  -5 227466. 7961.58   1
  -2   2  -4 260643. 7512.99   1
   2  -2   3 3997.58 1218.09   1
  -2   2  -3 4495.98 966.903   1
  -2   2  -2 118021. 3443.52   1
   2  -2   2 110981. 5893.25   3
   2  -2   1 1868.84 1874.58   3
   2  -2   1 8003.60 1154.85   2
  -2   2   0 391135. 5977.55   1
   2  -2   0 370081. 7087.89   2
   2  -2  -1 3537.51 2602.78   3
   2  -2  -1 1949.56 630.070   2
   2  -2  -1 2741.30 1029.48   1
   2  -2  -2 327825. 8354.73   1
   2  -2  -2 321847. 10916.1   3
   2  -2  -2 318118. 7022.50   2
   2  -2  -3 311959. 9546.57   1
   2  -2  -3 320032. 8710.92   2
   2  -2  -4 59005.1 3921.47   2
   2  -2  -4 52872.7 4466.14   1
   2  -2  -5 13355.7 2065.44   2
   2  -2  -5 9963.69 2266.49   1
   2  -2  -6 3759.96 1680.97   1
   2  -2  -7 193216. 10717.2   1
   2  -2  -8 5421.36 2040.70   1
   2  -2  -9 4757.42 2538.61   1
   2  -2 -10 9102.61 2839.65   1
   2  -2 -11 39383.4 5891.64   1
  -2   1 -13 1894.52 2419.07   1
  -2   1 -12 27022.2 5240.24   1
  -2   1 -11 105627. 9251.44   1
  -2   1 -10 6439.49 3687.66   1
  -2   1  -9 22364.9 4056.31   1
  -2   1  -8 1611.20 1470.24   1
  -2   1  -7 229383. 10247.3   1
  -2   1  -6 28803.4 3287.29   1
  -2   1  -5 15939.2 2409.74   1
  -2   1  -4 635479. 12648.6   1
  -2   1  -3 83322.1 3798.61   1
   2  -1   2 109249. 5017.44   3
  -2   1  -2 105113. 4007.31   1
   2  -1   1 3338.57 1233.79   3
  -2   1   0 945954. 12821.4   1
  -2   1   0 924207. 10489.1   2
   2  -1  -1 62350.5 5010.29   3
  -2   1   1 50721.9 2526.54   2
   2  -1  -1 64866.5 3569.02   1
   2  -1  -1 48519.1 1696.54   2
   2  -1  -2 62379.3 3677.20   1
   2  -1  -2 50912.2 1667.21   2
   2  -1  -3 11270.6 1996.26   1
   2  -1  -3 9854.52 1083.12   2
   2  -1  -4 139296. 7396.21   1
   2  -1  -5 235501. 10615.5   1
   2  -1  -6 6260.88 2141.63   1
   2  -1  -7 18697.5 3696.82   1
   2  -1  -8 1124.64 1457.03   1
   2  -1  -9 131797. 9952.22   1
   2  -1 -10 5138.29 2243.54   1
   2  -1 -11 10907.2 3621.27   1
  -2   0 -13 14919.4 4153.31   1
  -2   0 -12 1452.57 1720.99   1
  -2   0 -11 24894.7 4500.20   1
  -2   0 -10 10810.6 3221.78   1
  -2   0  -9 98434.7 7686.96   1
  -2   0  -8-402.891 1362.74   1
  -2   0  -7 173908. 8665.64   1
  -2   0  -6 132480. 7094.69   1
  -2   0  -5 94372.1 5552.06   1
  -2   0  -4 5141.69 1787.90   1
  -2   0  -3 71202.9 3750.47   1
   2   0   2 793305. 12969.4   3
  -2   0  -2 767699. 14128.9   1
   2   0   1 3846.52 804.579   3
  -2   0  -1 5358.72 1511.31   3
   2   0   0 1642.04 1568.56   3
  -2   0   0 54.0971 1326.73   3
   2   0  -1 24400.1 2904.21   3
   2   0  -2 411089. 10768.6   1
   2   0  -3 109247. 6015.15   1
   2   0  -4 821.864 267.532   2
   2   0  -4 2325.23 1167.18   1
   2   0  -5 136119. 8004.83   1
   2   0  -6 36771.5 4606.59   1
   2   0  -7 116283. 8643.71   1
   2   0  -8-1314.91 1971.60   1
   2   0  -9 52511.3 6560.61   1
   2   0 -10 25265.3 5121.76   1
   2   0 -11 35715.3 6439.57   1
  -2  -1 -12 14422.2 3574.89   1
  -2  -1 -11 12356.6 3447.90   1
  -2  -1 -10 8061.65 2391.25   1
  -2  -1  -9 126928. 8358.06   1
  -2  -1  -8-650.777 1058.96   1
  -2  -1  -7 12759.7 2383.62   1
  -2  -1  -6 5841.96 1744.00   1
  -2  -1  -5 310291. 9675.45   1
  -2  -1  -4 159957. 6444.66   1
  -2  -1  -3 5042.62 1223.87   1
  -2  -1  -2 111779. 4576.14   3
  -2  -1  -2 144153. 8236.21   1
   2   1   1 60394.8 3017.30   3
  -2  -1  -1 67784.8 3979.13   3
   2   1   0 999999. 19430.5   3
  -2  -1   0 963347. 15321.5   3
   2   1  -1 2630.35 1596.55   3
   2   1  -2 86796.2 4979.98   1
  -2  -1   2 81455.5 2098.52   2
   2   1  -3 138711. 4358.53   2
   2   1  -3 161144. 8000.51   1
   2   1  -4 67439.3 5463.63   1
   2   1  -4 55420.2 2480.79   2
   2   1  -5 34576.0 4509.00   1
   2   1  -5 26772.6 1788.25   2
   2   1  -6 10678.3 3058.04   1
   2   1  -7 182398. 11841.0   1
   2   1  -8 2816.37 1956.87   1
   2   1  -9 23919.9 5061.35   1
   2   1 -10 2188.28 2513.77   1
   2   1 -11 52595.1 8288.96   1
  -2  -2 -12 26704.5 4448.81   1
  -2  -2 -11 66181.8 6824.48   1
  -2  -2 -10 2802.53 1926.62   1
  -2  -2  -9 4202.22 1703.77   1
  -2  -2  -8 1684.61 1208.78   1
  -2  -2  -7 298432. 11570.5   1
  -2  -2  -6 4101.79 1758.87   1
  -2  -2  -5 8625.15 1812.93   1
  -2  -2  -4 135343. 6616.69   1
  -2  -2  -3 254582. 10005.1   1
  -2  -2  -1 9508.31 1238.80   3
   2   2   0 354457. 6689.75   3
  -2  -2   1 3192.65 911.689   2
  -2  -2   2 202974. 4746.11   2
   2   2  -3 1834.84 2074.06   2
   2   2  -3 3258.99 1859.92   1
   2   2  -4 155105. 8240.51   1
   2   2  -5 195739. 10840.9   1
   2   2  -6 47259.4 5996.29   1
   2   2  -7 5291.06 2213.44   1
   2   2  -8 4699.94 2677.84   1
   2   2  -9 124082. 11472.9   1
   2   2 -10 6052.23 3414.85   1
   2   2 -11 583.360 2875.35   1
  -2  -3 -12 1898.10 2112.09   1
  -2  -3 -11 11787.3 3267.72   1
  -2  -3 -10 24288.4 3998.38   1
  -2  -3  -9 97648.9 7418.52   1
  -2  -3  -8-943.909 1270.74   1
  -2  -3  -7 82202.5 6467.69   1
  -2  -3  -6 14892.0 2802.52   1
  -2  -3  -5 129761. 7275.99   1
  -2  -3  -4 582.987 1058.68   1
  -2  -3  -3 127478. 8147.51   1
  -2  -3   0 98909.8 4497.09   2
  -2  -3   1 12991.6 1861.89   2
  -2  -3   2 418543. 9223.57   2
  -2  -3   3 29918.9 2209.36   2
   2   3  -5 36574.7 4646.02   1
   2   3  -6 74418.8 6863.42   1
   2   3  -7 113846. 9310.88   1
   2   3  -8 769.638 2057.22   1
   2   3  -9 36761.5 6194.21   1
   2   3 -10 3378.17 3646.15   1
   2   3 -11 34596.8 6675.76   1
  -2  -4 -12 36479.2 5843.50   1
  -2  -4 -11 11851.0 3530.32   1
  -2  -4 -10 5784.90 2163.81   1
  -2  -4  -9 82578.5 7435.87   1
  -2  -4  -8 11997.2 2945.09   1
  -2  -4  -7 73252.4 6741.62   1
  -2  -4  -6 5480.12 2158.02   1
  -2  -4  -5 185872. 9557.10   1
  -2  -4  -4 105298. 7237.07   1
  -2  -4  -3 55475.6 5346.35   1
  -2  -4  -2 42138.5 4519.83   1
  -2  -4   0 380710. 10503.7   2
  -2  -4   1-113.770 1075.29   2
  -2  -4   2 4684.75 1186.64   2
  -2  -4   3 38494.5 2878.47   2
  -2  -4   4 170715. 6025.86   2
   2   4  -7 100728. 9079.31   1
   2   4  -8 14447.6 4071.46   1
   2   4  -9 34738.5 6219.40   1
   2   4 -10 4177.36 3305.94   1
  -2  -5 -11 27027.1 5203.69   1
  -2  -5 -10 16772.5 3924.94   1
  -2  -5  -9 2223.46 2006.40   1
  -2  -5  -8 10282.4 2898.47   1
  -2  -5  -7 192317. 11233.6   1
  -2  -5  -6-906.431 1099.04   1
  -2  -5  -5 642.177 1008.11   1
  -2  -5  -4 4583.73 1665.57   1
  -2  -5  -3 231345. 10043.3   1
  -2  -5  -2 97743.7 4269.82   3
  -2  -5  -2 99859.8 6420.01   1
  -2  -5  -1 2799.49 1781.13   2
  -2  -5   0 170306. 7575.56   2
  -2  -5   1 11238.7 1816.82   2
   2   5  -2 208998. 9842.49   3
  -2  -5   2 193938. 7565.91   2
  -2  -5   3 2407.31 1061.24   2
  -2  -5   4 87730.5 5075.35   2
  -2  -6 -11 1805.54 2006.68   1
  -2  -6 -10 48297.2 6630.59   1
  -2  -6  -9 57028.5 6854.17   1
  -2  -6  -8-737.273 1927.28   1
  -2  -6  -7 22056.0 3964.47   1
  -2  -6  -6 1603.08 1389.61   1
  -2  -6  -5 163184. 8969.10   1
  -2  -6  -4 1795.52 1121.43   1
  -2  -6  -3 33200.4 3614.57   1
  -2  -6  -3 40164.0 4381.25   2
  -2  -6  -2 185057. 9460.73   2
  -2  -6  -2 168984. 8030.84   1
  -2  -6  -1 117626. 7054.56   2
  -2  -6   0 43581.4 3744.96   2
  -2  -6   1 27805.2 2968.99   2
  -2  -6   2 268369. 9086.90   2
  -2  -6   3-341.007 842.932   2
  -2  -6   4 13613.9 2483.78   2
  -2  -6   5 9344.60 2198.09   2
  -2  -7 -10 1571.86 1913.36   1
  -2  -7  -9 35297.7 5456.95   1
  -2  -7  -8 19994.3 4003.17   1
  -2  -7  -7 74487.9 6833.35   1
  -2  -7  -6 4574.30 1724.28   1
  -2  -7  -5 133856. 8394.80   2
  -2  -7  -5 128753. 7611.86   1
  -2  -7  -4 21888.9 3715.74   2
  -2  -7  -4 17379.0 2693.76   1
  -2  -7  -3 69387.7 6453.48   2
  -2  -7  -3 58924.3 4485.72   1
  -2  -7  -2 4590.90 1850.12   2
  -2  -7  -2 2048.33 1118.82   1
  -2  -7  -1 82840.5 6018.30   2
  -2  -7  -1 75634.0 5403.38   1
  -2  -7   0 182159. 7941.02   2
  -2  -7   1 23812.3 2861.94   2
  -2  -7   2 2254.69 1091.04   2
  -2  -7   3 731.356 788.011   2
  -2  -7   4 125868. 7339.27   2
  -2  -7   5 9108.68 2208.16   2
  -2  -8 -10 23218.3 3951.53   2
  -2  -8 -10 23925.2 4386.60   1
  -2  -8  -9 5459.49 2506.90   2
  -2  -8  -9 2504.05 1772.75   1
  -2  -8  -8 18316.0 3719.82   2
  -2  -8  -8 23071.6 4052.10   1
  -2  -8  -7 87547.8 7452.87   2
  -2  -8  -7 99501.8 7380.83   1
  -2  -8  -6 4156.32 2418.19   2
  -2  -8  -6-732.761 1057.80   1
  -2  -8  -5 9454.85 2762.08   2
  -2  -8  -5 8852.95 2097.50   1
  -2  -8  -4 1398.69 966.492   1
  -2  -8  -4 1856.79 1781.74   2
  -2  -8  -3 134589. 9203.94   2
  -2  -8  -3 128108. 6631.99   1
  -2  -8  -2 43744.4 4822.55   2
  -2  -8  -2 43835.5 4060.32   1
  -2  -8  -1 4535.32 1526.35   2
  -2  -8  -1 4914.52 1669.89   1
  -2  -8   0 28758.3 3213.80   2
  -2  -8   1 22674.4 2742.77   2
  -2  -8   2 91267.5 5419.79   2
  -2  -8   3 389.700 880.089   2
  -2  -8   4 38032.6 4273.93   2
  -2  -8   5 7767.47 2073.05   2
  -2  -9  -9 22280.1 3818.45   1
  -2  -9  -8 6567.51 2270.22   1
  -2  -9  -8 2615.42 1926.61   2
  -2  -9  -7 1390.33 1801.65   2
  -2  -9  -7 581.731 1039.06   1
  -2  -9  -6 4597.60 1970.49   2
  -2  -9  -6 8941.59 2148.16   1
  -2  -9  -5 101800. 8501.71   2
  -2  -9  -5 108090. 6501.91   1
  -2  -9  -4 330.629 743.548   1
  -2  -9  -4-2357.06 2439.79   2
  -2  -9  -3 11590.6 2139.31   1
  -2  -9  -3 8257.97 2206.73   2
  -2  -9  -2 17802.2 2569.76   1
  -2  -9  -2 26875.2 3876.00   2
  -2  -9  -1 56392.3 4908.83   2
  -2  -9   0 15250.3 2463.95   2
  -2  -9   1 10389.8 2055.48   2
  -2  -9   2 76979.3 4935.35   2
  -2  -9   3 111.338 1000.91   2
  -2  -9   4 28341.8 3884.30   2
  -2  -9   5 707.171 1228.52   2
  -2 -10  -7 14143.8 3113.90   2
  -2 -10  -6-3980.39 2496.55   2
  -2 -10  -5 45469.5 5652.98   2
  -2 -10  -4-12.7155 1475.49   2
  -2 -10  -3 46477.0 5167.95   2
  -2 -10  -2 1322.20 1343.01   2
  -2 -10  -1 34451.6 4083.02   2
  -2 -10   0 48033.4 4491.82   2
  -2 -10   1 14153.4 2438.52   2
  -2 -10   2-201.721 847.707   2
  -2 -10   3 2331.41 1624.69   2
  -2 -10   4 76096.6 6515.46   2
  -2 -11  -4-2827.37 1979.01   2
  -2 -11  -3 56924.5 5672.05   2
  -2 -11  -2 7512.49 2638.99   2
  -2 -11  -1 5389.70 1908.43   2
  -2 -11   0 2851.45 1473.45   2
  -2 -11   1 18713.6 2800.03   2
  -2 -11   2 42804.5 4368.92   2
  -2 -11   3 1361.20 1543.93   2
  -2 -11   4 4071.75 1768.05   2
   3 -11   1 14348.5 3322.48   2
   3 -11   0 32191.4 4409.26   2
   3 -11  -1 4.17329 1410.49   2
   3 -11  -2 14063.5 2979.46   2
   3 -10   3 31571.8 4397.14   2
   3 -10   2 15825.4 3078.21   2
   3 -10   1 2423.86 2164.76   2
   3 -10   0 40466.3 4660.18   2
   3 -10  -1 5188.85 1832.36   2
   3 -10  -2 14758.2 2756.93   2
   3 -10  -3 763.473 1165.01   2
   3 -10  -4 29144.5 3412.66   2
   3  -9   3 20256.8 3530.08   2
   3  -9   3 20066.7 3290.79   3
   3  -9   2 28311.5 3672.77   3
   3  -9   2 23564.4 3669.30   2
   3  -9   1 20318.5 3366.58   3
   3  -9   1 19795.9 3580.21   2
   3  -9   0 2136.14 1726.39   2
   3  -9   0 1627.05 1627.54   3
   3  -9  -1 10700.3 2403.66   2
   3  -9  -1 13709.5 3134.32   3
   3  -9  -2 78482.1 6852.71   3
   3  -9  -2 63496.9 5051.34   2
   3  -9  -3 1285.11 1111.65   2
   3  -9  -3 941.152 1355.22   3
   3  -9  -4 404.382 978.370   2
   3  -9  -4-1572.15 1787.17   3
   3  -9  -5 808.748 1108.07   2
   3  -9  -5-2798.73 2782.15   3
   3  -9  -6 33655.1 5982.60   3
   3  -8   3 21080.0 3291.90   3
   3  -8   3 18671.7 3220.28   2
   3  -8   2-523.456 1272.78   2
   3  -8   2-710.183 1376.29   3
   3  -8   1 50058.5 4899.62   3
   3  -8   1 48501.0 5105.93   2
   3  -8   0 79056.5 6265.50   3
   3  -8   0 71749.6 5824.24   2
   3  -8  -1-437.562 1160.13   2
   3  -8  -1 551.709 1200.32   3
   3  -8  -2 22626.3 3584.14   3
   3  -8  -2 20413.4 2732.26   2
   3  -8  -3 3949.79 1473.07   2
   3  -8  -3 2298.27 1560.00   3
   3  -8  -4 81755.1 8400.35   3
   3  -8  -4 69554.6 5185.56   2
   3  -8  -5 1733.37 1188.36   2
   3  -8  -5-8741.44 3329.31   3
   3  -8  -6 7089.17 2860.49   3
   3  -8  -7 20224.8 5298.65   3
   3  -7   3 142048. 8630.94   3
   3  -7   3 133201. 8177.32   2
   3  -7   2 22057.3 3351.64   3
   3  -7   2 20735.4 3191.67   2
   3  -7   1 1996.31 1421.59   2
   3  -7   1 2369.74 1292.69   3
   3  -7   0 33384.8 3915.76   3
   3  -7   0 27708.3 3480.75   2
   3  -7  -1 39706.4 4396.11   3
   3  -7  -1 34255.2 3497.24   2
   3  -7  -2 47200.7 5010.69   3
   3  -7  -2 43591.8 3860.75   2
   3  -7  -3 313.327 883.932   2
   3  -7  -3-642.388 1952.23   3
   3  -7  -4 59951.1 7157.47   3
   3  -7  -4 61386.1 4754.15   2
   3  -7  -5 2693.11 1397.90   2
   3  -7  -5 333.775 1849.86   3
   3  -7  -6 25507.0 5196.02   3
   3  -7  -7 922.715 2768.01   3
   3  -7  -8 24028.5 6108.77   3
   3  -6   3 37844.4 4084.80   2
   3  -6   3 33516.4 4384.01   3
   3  -6   2 20205.4 3182.40   3
   3  -6   2 20068.2 2917.69   2
   3  -6   1 87367.1 6355.57   3
   3  -6   1 91472.7 6281.51   2
   3  -6   0 10377.7 2375.50   3
   3  -6   0 12645.1 2514.65   2
   3  -6  -1 7289.63 1554.48   2
   3  -6  -1 7666.02 2053.70   3
   3  -6  -2 65027.3 3973.98   1
   3  -6  -2 58807.6 6157.65   3
   3  -6  -2 56438.8 4073.73   2
   3  -6  -3 2327.46 1195.42   2
   3  -6  -3 1237.14 896.784   1
   3  -6  -4 11094.1 2028.26   2
   3  -6  -4 7406.95 2678.33   3
   3  -6  -4 10459.4 2183.34   1
   3  -6  -5 1057.76 1199.95   2
   3  -6  -5-270.704 1761.60   3
   3  -6  -5-1175.68 1342.14   1
   3  -6  -6 97933.6 7749.37   1
   3  -6  -6 111636. 10921.8   3
   3  -6  -7 12365.4 4776.73   3
   3  -6  -7 7991.93 2494.51   1
   3  -6  -8 324.939 2512.11   3
   3  -6  -8-1690.08 1785.12   1
   3  -6  -9 6247.78 2550.34   1
   3  -6  -9 13288.9 4685.33   3
  -3   5  -6-1666.90 2295.42   1
  -3   5  -5 165476. 7873.90   1
   3  -5   3 90402.7 7254.95   3
   3  -5   2 3007.09 1870.44   3
   3  -5   2 8759.37 2193.53   2
   3  -5   1 122991. 7583.59   3
   3  -5   1 121933. 6379.70   2
  -3   5   0 72374.3 4545.59   1
   3  -5   0 65807.2 5431.56   3
   3  -5   0 78763.3 5099.24   2
   3  -5  -1 9571.33 1422.64   1
   3  -5  -1 10461.8 2448.37   3
   3  -5  -1 9664.62 1713.59   2
   3  -5  -2 12842.9 1846.75   1
   3  -5  -2 8141.71 2085.54   3
   3  -5  -2 10946.2 1702.50   2
   3  -5  -3 6561.93 1411.25   2
   3  -5  -3 9109.21 1832.73   1
   3  -5  -3 10302.8 2954.11   3
   3  -5  -4 106423. 8831.08   3
   3  -5  -4 109924. 6802.60   1
   3  -5  -4 111949. 6094.76   2
   3  -5  -5 1650.80 1323.12   2
   3  -5  -5 1176.10 2144.79   3
   3  -5  -5 857.393 1082.13   1
   3  -5  -6 6882.54 3175.16   3
   3  -5  -6 5644.79 2023.38   1
   3  -5  -7 11865.1 4317.67   3
   3  -5  -7 6019.12 2556.65   1
   3  -5  -8 64751.5 8675.08   3
   3  -5  -8 55274.1 6598.93   1
   3  -5  -9 11695.7 4135.90   3
   3  -5  -9 3933.70 2123.98   1
   3  -5 -10 557.163 1686.54   1
  -3   4 -10 57391.4 5787.07   1
  -3   4  -9 2643.21 1573.93   1
  -3   4  -8 18702.9 3033.59   1
  -3   4  -7 85777.0 5800.07   1
  -3   4  -6 56688.2 4338.51   1
  -3   4  -5 5859.10 1334.37   1
  -3   4  -4 302.294 549.992   1
   3  -4   3 245287. 11991.1   3
  -3   4  -3 143007. 3111.25   1
   3  -4   2 7361.14 2168.91   3
   3  -4   1 11566.5 2436.28   3
   3  -4   1 11161.0 1796.78   2
   3  -4   0 36846.1 3986.80   3
   3  -4   0 42284.4 3411.65   2
  -3   4   0 29238.3 1851.58   1
   3  -4  -1 110113. 7968.89   3
   3  -4  -1 95556.8 4466.65   1
   3  -4  -1 105768. 5003.80   2
   3  -4  -2 82823.4 6613.39   3
   3  -4  -2 80396.9 4163.43   2
   3  -4  -3 2778.27 1049.06   2
   3  -4  -3 5718.50 2272.60   3
   3  -4  -3 3992.76 1289.86   1
   3  -4  -4 43279.0 5486.06   3
   3  -4  -4 41987.3 4100.48   1
   3  -4  -4 36716.2 3121.88   2
   3  -4  -5 1751.61 937.995   2
   3  -4  -5 1604.69 1229.99   1
   3  -4  -6 91377.6 9194.83   3
   3  -4  -6 78640.9 6755.68   1
   3  -4  -7 65.6477 1212.79   1
   3  -4  -8 38457.5 5449.15   1
   3  -4  -9 17952.5 4100.70   1
   3  -4 -10 13382.5 3959.58   1
  -3   3 -13 1611.12 2124.37   1
  -3   3 -12 24903.2 4563.88   1
  -3   3 -11 818.996 1690.42   1
  -3   3 -10 61993.4 5962.16   1
  -3   3  -9 16596.7 2895.72   1
  -3   3  -8 44970.7 4453.91   1
  -3   3  -7 13132.5 2244.42   1
  -3   3  -6 15289.8 2180.82   1
  -3   3  -5 156158. 5989.48   1
  -3   3  -4 2584.95 798.839   1
   3  -3   3 15270.5 2852.83   3
  -3   3  -3 14332.8 1394.89   1
  -3   3  -2 1983.70 685.520   1
   3  -3   2 2980.06 1641.28   3
   3  -3   1 296190. 12916.2   3
  -3   3  -1 311969. 5816.91   1
   3  -3   0 64806.7 6116.15   3
   3  -3   0 77567.1 3961.59   2
  -3   3   0 75119.2 3806.19   1
   3  -3  -1 1145.47 804.863   2
   3  -3  -1 1361.14 849.379   1
   3  -3  -1-196.566 1763.07   3
   3  -3  -2 105388. 7446.09   3
   3  -3  -2 105162. 4239.64   2
   3  -3  -3 86773.9 7353.79   3
   3  -3  -3 82505.4 5403.28   1
   3  -3  -3 70185.1 3428.04   2
   3  -3  -4 29221.9 4472.50   3
   3  -3  -4 26859.6 3296.78   1
   3  -3  -4 26623.7 2261.76   2
   3  -3  -5 5770.70 898.673   2
   3  -3  -5 6340.98 1789.94   1
   3  -3  -6 115507. 8019.23   1
   3  -3  -7 1825.56 1609.67   1
   3  -3  -8 14658.2 3575.52   1
   3  -3  -9 3829.98 2211.13   1
   3  -3 -10 28198.0 5299.43   1
  -3   2 -13 1907.20 2387.15   1
  -3   2 -12 57837.6 7293.16   1
  -3   2 -11 2968.86 2613.37   1
  -3   2 -10 4437.41 2224.35   1
  -3   2  -9 8134.76 2314.06   1
  -3   2  -8 130808. 8245.46   1
  -3   2  -7 38109.4 4086.46   1
  -3   2  -6 881.222 1215.54   1
  -3   2  -5 48491.5 3969.57   1
  -3   2  -4 23762.3 2570.12   1
  -3   2  -3 262793. 7537.31   1
   3  -2   3 238365. 9945.67   3
   3  -2   2-650.354 1175.43   3
  -3   2  -2 784.400 1007.50   1
   3  -2   1 145810. 9106.63   3
   3  -2   0 72689.6 6857.00   3
   3  -2  -1 152182. 9735.48   3
   3  -2  -1 129600. 4084.98   2
   3  -2  -2 7224.97 1718.69   1
   3  -2  -2 5568.35 2078.07   3
   3  -2  -2 5087.73 903.829   2
   3  -2  -3 11365.6 2957.42   3
   3  -2  -3 9764.81 2025.80   1
   3  -2  -3 11471.4 1177.03   2
   3  -2  -4 132911. 7778.98   1
   3  -2  -4 102226. 3197.72   2
   3  -2  -5 2882.40 551.690   2
   3  -2  -5 3874.25 1667.52   1
   3  -2  -6 628.278 1352.49   1
   3  -2  -7 1429.40 1224.83   1
   3  -2  -8 89011.5 8314.54   1
   3  -2  -9 6513.94 2903.36   1
   3  -2 -10 6479.14 3170.94   1
  -3   1 -13 13131.1 3993.44   1
  -3   1 -12 5569.54 2384.00   1
  -3   1 -11 4716.53 2952.93   1
  -3   1 -10 110056. 8914.78   1
  -3   1  -9-861.793 1471.46   1
  -3   1  -8 8777.91 2295.42   1
  -3   1  -7 62954.9 5454.53   1
  -3   1  -6 185999. 8843.45   1
  -3   1  -5 41208.6 3703.82   1
  -3   1  -4 11609.2 1707.66   1
   3  -1   3 230297. 8980.76   3
  -3   1  -3 229201. 7398.48   1
   3  -1   2 645.032 772.789   3
   3  -1   1 86341.2 6647.81   3
   3  -1   0 4296.56 3248.55   3
   3  -1  -1 180503. 11506.9   3
  -3   1   1 141272. 4045.79   2
   3  -1  -2 95936.3 7392.56   3
   3  -1  -2 82796.1 5086.94   1
   3  -1  -3 15219.0 3255.89   3
   3  -1  -3 10561.5 2160.50   1
   3  -1  -4 35525.3 4121.94   1
   3  -1  -5 32077.3 4268.89   1
   3  -1  -6 120994. 8962.93   1
   3  -1  -7 1743.90 1554.43   1
   3  -1  -8 25400.4 4945.02   1
   3  -1  -9 7057.07 3259.44   1
   3  -1 -10 47744.7 7688.39   1
  -3   0 -13 23841.5 4999.45   1
  -3   0 -12 33399.3 5524.23   1
  -3   0 -11 4992.98 2653.86   1
  -3   0 -10 61624.3 6517.83   1
  -3   0  -9 5165.21 3048.87   1
  -3   0  -8 115283. 7754.42   1
  -3   0  -7-339.249 1139.51   1
  -3   0  -6 36003.6 3767.85   1
  -3   0  -5 66841.0 4579.06   1
  -3   0  -4 56361.0 3921.10   1
  -3   0  -3 233.734 757.939   1
   3   0   2 3240.21 1061.23   3
   3   0   1 733618. 15961.7   3
   3   0   0 8632.93 2121.71   3
   3   0  -1 1001.96 1753.42   3
   3   0  -2 52114.0 5640.13   3
   3   0  -3 126241. 6866.08   1
   3   0  -4 61771.3 5830.38   1
   3   0  -5 5112.73 2145.86   1
   3   0  -6 101141. 8597.85   1
   3   0  -7-952.273 2213.24   1
   3   0  -8 30530.3 7061.99   1
   3   0  -9 940.946 2334.60   1
   3   0 -10 43695.4 7388.01   1
  -3  -1 -13-1.79539 1930.46   1
  -3  -1 -12 41874.3 5877.82   1
  -3  -1 -11 22909.0 4522.21   1
  -3  -1 -10 28503.0 4353.99   1
  -3  -1  -9-844.490 1306.98   1
  -3  -1  -8 98831.0 7078.07   1
  -3  -1  -7 52707.7 4774.45   1
  -3  -1  -6 51980.8 4420.32   1
  -3  -1  -5 53522.2 4777.93   1
  -3  -1  -4 63339.9 4617.12   1
  -3  -1  -3 354572. 14018.1   1
   3   1   2 7595.84 1781.62   3
   3   1   1 82095.8 4568.48   3
   3   1   0 7766.64 2209.30   3
   3   1  -1 337577. 16496.6   3
   3   1  -2 10018.7 3105.21   3
   3   1  -3 34742.5 3913.76   1
   3   1  -4 104704. 7227.58   1
   3   1  -5 27359.9 4547.30   1
   3   1  -6 9274.10 2865.95   1
   3   1  -7 1328.51 2090.92   1
   3   1  -8 137164. 12788.6   1
   3   1  -9 4251.98 3014.52   1
   3   1 -10-1262.16 2773.16   1
  -3  -2 -12-37.6056 1616.59   1
  -3  -2 -11 8071.47 2808.26   1
  -3  -2 -10 99605.1 7750.84   1
  -3  -2  -9-893.559 1608.48   1
  -3  -2  -8-393.813 1267.81   1
  -3  -2  -7 10303.0 2279.16   1
  -3  -2  -6 110470. 6640.63   1
  -3  -2  -5 60056.4 5025.23   1
  -3  -2  -4 1399.58 1318.23   1
  -3  -2  -3 202654. 12508.4   1
  -3  -2  -1 192258. 10860.5   3
   3   2   1 170149. 6623.48   3
   3   2   0 855.442 1176.32   3
   3   2  -1 341713. 16362.1   3
  -3  -2   2 39877.9 2352.44   2
   3   2  -5 28822.5 4601.58   1
   3   2  -6 108876. 8981.72   1
   3   2  -7 978.078 1626.43   1
   3   2  -8-581.884 2766.56   1
   3   2  -9 1076.88 2209.65   1
   3   2 -10 47180.6 8079.43   1
  -3  -3 -12 17991.2 3971.29   1
  -3  -3 -11 5245.52 2218.30   1
  -3  -3 -10 22939.3 3956.09   1
  -3  -3  -9 1508.11 1421.20   1
  -3  -3  -8 114407. 8093.71   1
  -3  -3  -7 1726.20 1650.63   1
  -3  -3  -6 41047.2 4651.37   1
  -3  -3  -5 68274.4 6084.49   1
  -3  -3  -4 140894. 9285.49   1
  -3  -3  -3 12544.5 3375.66   1
  -3  -3  -2 4436.09 1105.17   3
  -3  -3  -1 423911. 8911.89   3
   3   3   0 7320.27 999.068   3
  -3  -3   1 10074.7 1827.91   2
   3   3  -1 13924.8 3097.06   3
  -3  -3   2-938.643 1069.37   2
  -3  -3   3 99773.3 3755.26   2
   3   3  -7 8777.38 3566.08   1
   3   3  -8 37909.5 6658.10   1
   3   3  -9 1326.89 2968.70   1
   3   3 -10 20399.0 5734.00   1
  -3  -4 -12 22513.4 4771.84   1
  -3  -4 -11 35645.7 5499.63   1
  -3  -4 -10 31251.2 4902.82   1
  -3  -4  -9 3967.17 1771.46   1
  -3  -4  -8 109921. 8770.38   1
  -3  -4  -7 5431.56 1877.30   1
  -3  -4  -6 65265.2 6169.59   1
  -3  -4  -5 10632.9 2731.47   1
  -3  -4  -4 103538. 7934.48   1
  -3  -4  -3 175440. 10666.8   1
  -3  -4  -2 2932.32 894.074   3
  -3  -4   0 11904.0 2147.09   2
  -3  -4   1 238908. 8675.50   2
   3   4  -1 194760. 6989.92   3
  -3  -4   2-6.99560 925.852   2
   3   4  -2-3668.59 1983.91   3
  -3  -4   3 8287.72 1428.23   2
  -3  -4   4 33607.1 2612.19   2
  -3  -5 -11 2919.11 2042.47   1
  -3  -5 -10 72492.4 8182.42   1
  -3  -5  -9 8569.28 2910.37   1
  -3  -5  -8 1550.92 1755.09   1
  -3  -5  -7 5062.49 2039.39   1
  -3  -5  -6 163951. 9855.87   1
  -3  -5  -5 16465.2 3179.86   1
  -3  -5  -4 14794.3 3033.30   1
  -3  -5  -3 34802.0 4483.38   1
  -3  -5  -2 10964.3 900.224   3
  -3  -5  -1 181263. 8729.64   2
  -3  -5   0 4565.84 1923.11   2
  -3  -5   1 66277.0 4695.02   2
  -3  -5   2 2542.42 1084.73   2
   3   5  -2 421.359 872.062   3
  -3  -5   3 47252.0 3439.82   2
  -3  -5   4 142.361 799.707   2
  -3  -6 -11 9719.14 3250.40   1
  -3  -6 -10 5153.12 2492.04   1
  -3  -6  -9 7484.13 2714.91   1
  -3  -6  -8 97161.9 8536.28   1
  -3  -6  -7 951.887 1432.54   1
  -3  -6  -6 10302.1 2587.97   1
  -3  -6  -5 23665.3 3700.43   1
  -3  -6  -4 129280. 7769.49   1
  -3  -6  -3 10554.1 2494.42   1
  -3  -6  -2 11119.5 2964.70   2
  -3  -6  -1 65147.7 5829.35   2
  -3  -6   0 328.028 1134.05   2
  -3  -6   1 17550.3 2640.15   2
  -3  -6   2 5853.07 1725.81   2
  -3  -6   3 63465.4 4359.21   2
  -3  -6   4 8774.20 1748.12   2
  -3  -7 -10 19447.1 4470.80   1
  -3  -7  -9 1801.22 1966.86   1
  -3  -7  -8 48270.0 5920.66   1
  -3  -7  -7 7482.45 2163.72   1
  -3  -7  -6 53686.6 5319.78   1
  -3  -7  -5 3909.00 1693.71   1
  -3  -7  -4 42035.9 4840.22   2
  -3  -7  -4 34250.1 3874.33   1
  -3  -7  -3 57063.4 6109.63   2
  -3  -7  -3 48104.1 4772.87   1
  -3  -7  -2 39304.1 5117.79   2
  -3  -7  -2 34613.6 4103.26   1
  -3  -7  -1-610.946 1639.11   2
  -3  -7   0 3867.39 1058.99   2
  -3  -7   1 116049. 6334.98   2
  -3  -7   2 1906.05 1204.61   2
  -3  -7   3 474.847 1101.60   2
  -3  -7   4-1420.25 1765.21   2
  -3  -8 -10 20175.8 4260.16   1
  -3  -8  -9 26579.1 4614.77   1
  -3  -8  -8 3249.70 1819.78   1
  -3  -8  -7 1879.22 1445.41   1
  -3  -8  -7 3730.88 2099.27   2
  -3  -8  -6 76478.3 6682.21   2
  -3  -8  -6 80390.9 6303.29   1
  -3  -8  -5 2673.80 2046.77   2
  -3  -8  -5 2425.16 1324.22   1
  -3  -8  -4 26428.2 4414.62   2
  -3  -8  -4 24942.5 3397.89   1
  -3  -8  -3 5395.06 2350.15   2
  -3  -8  -3 4830.98 1662.10   1
  -3  -8  -2 66831.8 6449.89   2
  -3  -8  -2 76463.8 6262.78   1
  -3  -8  -1 60927.6 5560.93   2
  -3  -8   0 2715.05 1310.78   2
  -3  -8   1 20766.3 2812.30   2
  -3  -8   2 2346.27 1245.95   2
  -3  -8   3 49727.6 4216.79   2
  -3  -8   4-1788.10 1765.31   2
  -3  -9  -9 12456.8 3287.70   1
  -3  -9  -8 31808.8 4631.97   2
  -3  -9  -8 38310.2 4791.46   1
  -3  -9  -7 3974.82 2143.39   2
  -3  -9  -7 4612.79 1910.40   1
  -3  -9  -6 422.931 929.424   1
  -3  -9  -6 896.363 1622.02   2
  -3  -9  -5 2198.72 1275.73   1
  -3  -9  -5 869.215 1680.37   2
  -3  -9  -4 76666.1 7525.94   2
  -3  -9  -4 90999.8 6471.07   1
  -3  -9  -3 7600.80 2012.66   1
  -3  -9  -3 4478.84 1596.04   2
  -3  -9  -2-230.020 1902.80   2
  -3  -9  -2 279.531 1020.06   1
  -3  -9  -1 35498.0 4800.62   1
  -3  -9  -1 25630.2 3629.09   2
  -3  -9   0 28633.6 3504.95   2
  -3  -9   1 28421.4 3374.73   2
  -3  -9   2 1599.61 1140.45   2
  -3  -9   3 31897.6 3725.43   2
  -3 -10  -6 26240.8 4129.02   2
  -3 -10  -5-2676.08 2246.09   2
  -3 -10  -4 6681.36 2293.52   2
  -3 -10  -3 9912.18 2890.14   2
  -3 -10  -2 42886.5 5064.96   2
  -3 -10  -1 366.124 1295.59   2
  -3 -10   0 3763.46 1607.49   2
  -3 -10   1 37579.0 3985.58   2
  -3 -10   2 2423.59 1331.86   2
  -3 -10   3 3191.63 1772.55   2
  -3 -11  -3 3652.50 2136.69   2
  -3 -11  -2 36186.4 4704.89   2
  -3 -11  -1 17063.6 3292.20   2
  -3 -11   0 6577.28 2042.06   2
  -3 -11   1 651.012 1113.39   2
  -3 -11   2 2766.33 1524.52   2
   4 -10   2 37808.7 4984.44   2
   4 -10   1 8201.83 2485.65   2
   4 -10   0 3600.15 2401.98   2
   4 -10   0 386.621 1652.34   3
   4 -10  -1 45770.6 5764.90   3
   4 -10  -1 40136.1 4963.66   2
   4 -10  -2 3272.25 2024.31   2
   4 -10  -2 7930.75 2759.43   3
   4 -10  -3 17126.5 3495.82   3
   4 -10  -3 19733.9 3562.35   2
   4 -10  -4-1219.33 1856.06   3
   4  -9   3-722.241 1588.06   3
   4  -9   2 15098.6 3113.19   2
   4  -9   2 20079.3 3588.24   3
   4  -9   1 29812.5 4261.81   3
   4  -9   1 26338.6 3925.93   2
   4  -9   0 40960.1 5087.67   3
   4  -9   0 33449.9 4416.99   2
   4  -9  -1 10740.9 2581.47   2
   4  -9  -1 12468.4 3207.21   3
   4  -9  -2 1677.04 1748.08   2
   4  -9  -2 954.557 1491.08   3
   4  -9  -3 60954.7 6352.96   3
   4  -9  -3 72184.4 6160.21   2
   4  -9  -4 1022.72 1828.56   3
   4  -9  -5-795.075 1753.74   3
   4  -8   4 68992.7 6309.17   3
   4  -8   3 4816.82 1942.85   3
   4  -8   2 40446.9 4854.15   3
   4  -8   2 29368.3 4029.45   2
   4  -8   1 2829.28 1814.32   2
   4  -8   1 3549.26 1972.31   3
   4  -8   0 46067.5 5211.94   3
   4  -8   0 37742.1 4436.19   2
   4  -8  -1 58283.5 5721.63   3
   4  -8  -1 61851.0 5809.91   2
   4  -8  -2 11592.5 2521.53   2
   4  -8  -2 9052.33 2404.85   3
   4  -8  -3 3514.62 1630.33   2
   4  -8  -3 2020.79 1363.47   3
   4  -8  -4 1963.70 1653.80   2
   4  -8  -4 116.670 1666.47   3
   4  -8  -5 64189.9 8346.80   3
   4  -8  -6-1292.36 3211.61   3
   4  -7   4-640.533 1435.70   3
   4  -7   3 876.712 1242.55   3
   4  -7   2 194746. 10319.3   3
   4  -7   2 179570. 9345.69   2
   4  -7   1 12941.2 3079.37   3
   4  -7   1 16781.0 3590.11   2
   4  -7   0 12090.2 2521.32   2
   4  -7   0 9001.18 2382.02   3
   4  -7  -1 34062.1 4308.16   3
   4  -7  -1 37899.3 4267.80   2
   4  -7  -2 17719.6 3223.94   3
   4  -7  -2 20652.6 3052.40   2
   4  -7  -3 46040.5 5492.30   3
   4  -7  -3 53488.0 4810.88   2
   4  -7  -4 434.175 1217.29   2
   4  -7  -4 237.461 2104.71   3
   4  -7  -5 37115.2 6043.81   3
   4  -7  -6 1621.56 2439.92   3
   4  -7  -7 30226.4 6344.53   3
   4  -6   4 148325. 10206.7   3
   4  -6   3-664.804 1348.28   3
   4  -6   2 23099.6 3790.55   3
   4  -6   1 64914.8 5861.53   3
   4  -6   1 61259.5 4934.99   2
   4  -6   0 144883. 8254.78   3
   4  -6   0 168434. 7901.25   2
   4  -6  -1 11192.7 2337.38   3
   4  -6  -1 18380.5 2917.25   2
   4  -6  -2 7154.89 1823.09   2
   4  -6  -2 7024.93 2246.37   3
   4  -6  -3 107709. 8933.68   3
   4  -6  -3 125485. 6787.40   2
   4  -6  -4 3806.73 1434.80   2
   4  -6  -4 1940.75 1697.48   3
   4  -6  -5 11207.4 3280.12   3
   4  -6  -6 282.679 2235.54   3
   4  -6  -7 58712.8 8877.68   3
   4  -6  -8 19101.8 5453.30   3
   4  -5   4 143273. 10602.7   3
   4  -5   3 8373.38 2761.93   3
   4  -5   2 136985. 8959.83   3
   4  -5   1 5439.89 2401.34   3
   4  -5   1 27522.2 3761.04   2
   4  -5   0 102771. 7188.62   3
   4  -5   0 109996. 5876.17   2
   4  -5  -1 109446. 7505.56   3
   4  -5  -1 138966. 6591.65   2
   4  -5  -2 53943.2 6198.55   3
   4  -5  -2 58814.0 4418.44   2
   4  -5  -3 1875.27 1354.57   2
   4  -5  -3 204.887 845.025   1
   4  -5  -3-851.186 1753.82   3
   4  -5  -4 4815.73 1468.45   2
   4  -5  -4 1486.58 1312.44   1
   4  -5  -4-209.203 1711.09   3
   4  -5  -5 128183. 10659.5   3
   4  -5  -5 132093. 9127.75   1
   4  -5  -6 1557.17 1634.54   1
   4  -5  -6 141.087 2166.21   3
   4  -5  -7 480.451 1674.11   1
   4  -5  -7 4273.95 3730.01   3
   4  -5  -8 15114.8 4267.15   1
   4  -5  -8 17256.6 5497.96   3
   4  -5  -9 33715.5 6492.75   1
  -4   4  -8 5858.74 1653.22   1
  -4   4  -7 40136.4 3674.68   1
  -4   4  -6 144745. 6356.36   1
  -4   4  -5 51953.0 3284.09   1
   4  -4   4 9541.32 2996.63   3
  -4   4  -4 8580.77 1119.08   1
   4  -4   3 5938.68 2894.03   3
  -4   4  -3 2637.04 629.749   1
  -4   4  -2 233739. 5512.64   1
  -4   4  -2 233228. 4977.53   1
   4  -4   1 53164.5 6215.81   3
  -4   4  -1 99792.2 4284.82   1
   4  -4   0 18322.1 3279.94   3
   4  -4  -1 7165.76 1469.78   2
   4  -4  -1 7284.43 2167.36   3
   4  -4  -2 89829.6 7823.65   3
   4  -4  -2 104797. 6317.24   1
   4  -4  -2 105135. 5149.68   2
   4  -4  -3 112646. 8663.13   3
   4  -4  -3 132508. 7833.86   1
   4  -4  -3 132094. 5658.82   2
   4  -4  -4 7580.02 1500.98   2
   4  -4  -4 5962.65 2064.17   1
   4  -4  -4 7121.98 2787.73   3
   4  -4  -5 50694.2 5787.07   1
   4  -4  -5 51357.5 7139.00   3
   4  -4  -6 2727.37 1993.54   1
   4  -4  -6 10081.9 4174.93   3
   4  -4  -7 89744.4 10132.1   3
   4  -4  -7 86077.0 8797.17   1
   4  -4  -8 4659.21 2926.03   1
   4  -4  -8 8316.96 4286.09   3
   4  -4  -9 7921.99 3520.98   1
   4  -4  -9 10075.7 4124.66   3
  -4   3 -11 27136.4 4411.15   1
  -4   3 -10-1474.25 1606.27   1
  -4   3  -9 96301.8 6901.52   1
  -4   3  -8 40482.6 4271.61   1
  -4   3  -7 43158.5 4068.69   1
  -4   3  -6-787.677 963.203   1
  -4   3  -5 132185. 6194.27   1
  -4   3  -4 314001. 8942.21   1
   4  -3   4 292814. 13175.6   3
  -4   3  -3 23469.1 2759.86   1
   4  -3   3 18019.8 3603.77   3
   4  -3   2 44281.4 5221.11   3
   4  -3   1 24487.2 4257.28   3
   4  -3   0 279513. 12925.4   3
   4  -3  -1 19683.4 4468.44   3
   4  -3  -2 9738.28 3378.68   3
   4  -3  -3 102885. 8252.64   3
   4  -3  -3 110982. 6898.12   1
   4  -3  -3 103809. 4072.90   2
   4  -3  -4 32430.6 5464.23   3
   4  -3  -4 29897.0 4414.89   1
   4  -3  -4 27381.5 2081.59   2
   4  -3  -5 68883.5 6933.92   1
   4  -3  -5 71138.7 8173.93   3
   4  -3  -6 918.705 1513.59   1
   4  -3  -6 4705.07 2726.11   3
   4  -3  -7 85927.9 9843.81   3
   4  -3  -7 75138.7 8203.87   1
   4  -3  -8 10328.6 3457.65   1
   4  -3  -8 11775.8 4047.47   3
   4  -3  -9 21875.2 5267.05   1
   4  -3  -9 19133.8 5236.94   3
  -4   2 -13 4269.36 2955.31   1
  -4   2 -12 17057.8 4372.54   1
  -4   2 -11 97392.9 8854.24   1
  -4   2 -10-17.9129 1673.59   1
  -4   2  -9 12302.1 3281.56   1
  -4   2  -8 3054.65 1488.22   1
  -4   2  -7 245794. 11359.6   1
  -4   2  -6 108310. 6975.85   1
  -4   2  -5 9671.66 2093.38   1
  -4   2  -4 151132. 6716.66   1
   4  -2   4 142944. 8363.95   3
   4  -2   3 32524.6 4607.53   3
  -4   2  -3 25474.7 3499.43   1
   4  -2   2 242208. 11638.2   3
   4  -2   1 21241.3 4531.50   3
   4  -2   0 202129. 12397.7   3
   4  -2  -1 75568.8 8075.96   3
   4  -2  -2 134375. 10103.4   3
   4  -2  -3 4936.42 1906.98   1
   4  -2  -3 7136.85 3184.59   3
   4  -2  -4 3693.25 1799.37   1
   4  -2  -4 6493.44 3008.65   3
   4  -2  -5 229899. 12875.6   1
   4  -2  -5 240782. 14879.0   3
   4  -2  -6 6525.05 2833.46   1
   4  -2  -6 11377.9 4251.57   3
   4  -2  -7 3543.62 2535.34   1
   4  -2  -8 3599.40 2785.87   1
   4  -2  -9 74097.8 9242.41   1
   4  -2 -10 24075.9 6300.56   1
  -4   1 -13 43449.1 7037.42   1
  -4   1 -12 4858.40 3067.84   1
  -4   1 -11 9078.77 3526.39   1
  -4   1 -10 908.502 2157.05   1
  -4   1  -9 149281. 9930.49   1
  -4   1  -8 5358.72 2026.77   1
  -4   1  -7 23947.7 3649.25   1
  -4   1  -6 70765.0 5373.35   1
  -4   1  -5 121765. 6465.34   1
  -4   1  -4 43570.8 3734.43   1
   4  -1   3 16107.9 2756.81   3
  -4   1  -3 24004.8 3359.89   1
   4  -1   2 248693. 10598.9   3
   4  -1   1 2223.42 1889.24   3
   4  -1   0 120144. 11009.3   3
   4  -1  -1 21809.4 7169.35   3
   4  -1  -2 305715. 15891.9   3
   4  -1  -3 140868. 8588.41   1
   4  -1  -3 164237. 12072.9   3
   4  -1  -4 29900.0 5352.04   3
   4  -1  -4 20360.3 3302.59   1
   4  -1  -5 13638.8 3619.65   1
   4  -1  -5 40676.3 7767.98   3
   4  -1  -6 253.530 1628.88   1
   4  -1  -7 158746. 13035.9   1
   4  -1  -8 317.409 2261.87   1
   4  -1  -9 7480.89 3897.71   1
   4  -1 -10 16807.7 5270.34   1
  -4   0 -13 9046.43 3458.18   1
  -4   0 -12 30178.5 5470.56   1
  -4   0 -11 53315.7 6500.38   1
  -4   0 -10 404.718 1458.78   1
  -4   0  -9 92855.5 7563.40   1
  -4   0  -8 864.124 1460.94   1
  -4   0  -7 63592.6 5359.82   1
  -4   0  -6-23.2780 737.261   1
  -4   0  -5 105216. 6211.98   1
  -4   0  -4 249465. 9936.51   1
   4   0   3 58012.4 4816.43   3
   4   0   2 285.641 934.070   3
   4   0   1 5925.51 2742.80   3
   4   0   0 324935. 16963.1   3
   4   0  -1 19326.3 5811.93   3
   4   0  -2 135.938 2028.80   3
   4   0  -3 63381.0 7778.32   3
   4   0  -4 126742. 8652.86   1
   4   0  -4 163274. 12489.6   3
   4   0  -5 86092.2 7856.96   1
   4   0  -6-111.221 1467.75   1
   4   0  -7 62288.6 7509.00   1
   4   0  -8 571.341 2318.32   1
   4   0  -9 68791.7 9398.28   1
   4   0 -10 3960.39 3409.94   1
  -4  -1 -13 7558.13 3166.06   1
  -4  -1 -12 9669.29 3090.14   1
  -4  -1 -11 63121.8 6632.48   1
  -4  -1 -10 10851.4 4140.57   1
  -4  -1  -9 19029.3 3409.53   1
  -4  -1  -8 360.877 935.108   1
  -4  -1  -7 204827. 9337.96   1
  -4  -1  -6 29996.5 3502.37   1
  -4  -1  -5 14722.2 2837.40   1
  -4  -1  -4 24976.8 3832.28   1
   4   1   2 231406. 9105.14   3
   4   1   1-3962.98 1968.32   3
   4   1   0 126945. 8938.56   3
   4   1  -1 27142.7 7631.41   3
   4   1  -2 453235. 22709.4   3
   4   1  -3 8903.11 3638.77   3
   4   1  -4 43393.1 7338.05   3
   4   1  -6 31496.9 5536.09   1
   4   1  -7 7196.46 3175.51   1
   4   1  -8-2763.83 3110.10   1
   4   1  -9 81796.2 10968.1   1
  -4  -2 -12 6128.48 2548.86   1
  -4  -2 -11-335.379 1711.74   1
  -4  -2 -10 14644.4 3547.28   1
  -4  -2  -9 98425.3 7621.11   1
  -4  -2  -8 1059.87 1292.86   1
  -4  -2  -7 6329.50 1917.31   1
  -4  -2  -6 18687.8 3561.61   1
  -4  -2  -5 291954. 12580.5   1
  -4  -2  -4 173358. 12045.7   1
   4   2   2 505911. 15400.1   3
   4   2   1 31168.3 3722.38   3
   4   2   0 251125. 10374.4   3
   4   2  -1 2295.65 3008.61   3
   4   2  -2 379321. 21170.6   3
  -4  -2   2 210665. 6173.81   2
   4   2  -3 80400.0 9610.96   3
  -4  -3 -12 34255.9 5324.01   1
  -4  -3 -11 31557.3 5065.04   1
  -4  -3 -10 1401.52 1732.29   1
  -4  -3  -9 23853.8 4239.51   1
  -4  -3  -8 1978.34 1482.07   1
  -4  -3  -7 149078. 9265.31   1
  -4  -3  -6 1555.36 1423.10   1
  -4  -3  -5 89546.1 8167.27   1
  -4  -3  -4 145546. 11537.4   1
   4   3   1 51006.7 4682.43   3
   4   3   0 534841. 13921.7   3
  -4  -3   1 1377.62 1054.78   2
   4   3  -1-597.885 1690.90   3
  -4  -3   2 14298.2 1719.76   2
   4   3  -2 26360.0 5312.98   3
   4   3  -3 30007.8 6639.84   3
  -4  -3   3 13788.7 1384.68   2
  -4  -4 -12 4740.03 2655.79   1
  -4  -4 -11 27046.1 5150.19   1
  -4  -4 -10 28801.7 5090.55   1
  -4  -4  -9 23524.1 4518.28   1
  -4  -4  -8 10418.5 2858.46   1
  -4  -4  -7 120956. 9080.51   1
  -4  -4  -6 6499.22 2362.12   1
  -4  -4  -5 52805.1 6327.08   1
  -4  -4  -4 3559.84 2008.00   1
  -4  -4  -2 223180. 7292.83   3
  -4  -4   1-1257.97 1152.11   2
   4   4  -1 1581.71 1606.05   3
   4   4  -2 331750. 15699.1   3
  -4  -4   2 271792. 9179.69   2
   4   4  -3 37036.2 6818.10   3
  -4  -4   3 17653.0 1861.15   2
  -4  -5 -11 779.212 1762.52   1
  -4  -5 -10 32362.6 5566.23   1
  -4  -5  -9 82915.6 8436.59   1
  -4  -5  -8 4092.51 2067.25   1
  -4  -5  -7 720.986 1425.72   1
  -4  -5  -6-546.592 1339.34   1
  -4  -5  -5 236489. 12250.7   1
  -4  -5  -4 67072.8 6783.74   1
  -4  -5  -3 744.620 1233.25   1
  -4  -5   0 139327. 8231.93   2
  -4  -5   1 1764.30 918.968   2
  -4  -5   2 116043. 6305.39   2
  -4  -5   3 7427.36 1390.99   2
  -4  -6 -11 31659.1 5905.90   1
  -4  -6 -10-2080.67 2334.70   1
  -4  -6  -9 4205.28 2156.65   1
  -4  -6  -8 9310.97 2758.57   1
  -4  -6  -7 117629. 8860.86   1
  -4  -6  -6 3706.55 1757.01   1
  -4  -6  -5 52416.5 5551.79   1
  -4  -6  -4 35820.2 4650.17   1
  -4  -6  -3 149962. 9386.47   1
  -4  -6  -2 56635.7 5786.28   2
  -4  -6  -1 20860.3 4059.90   2
  -4  -6   0 242470. 11382.3   2
  -4  -6   1 6318.57 1594.96   2
  -4  -6   2 30259.8 3314.01   2
  -4  -6   3 137.446 857.806   2
  -4  -7 -10 30308.6 5410.49   1
  -4  -7  -9 32370.6 5158.24   1
  -4  -7  -8 3300.24 1974.20   1
  -4  -7  -7 61266.8 6231.97   1
  -4  -7  -6 597.958 1101.82   1
  -4  -7  -5 53362.3 5254.67   1
  -4  -7  -4 2194.21 1517.26   1
  -4  -7  -3 113660. 8044.26   2
  -4  -7  -3 100635. 8087.40   1
  -4  -7  -2 130592. 9488.69   2
  -4  -7  -1 38609.8 5119.56   2
  -4  -7   0-3848.80 2113.91   2
  -4  -7   1 8976.62 1982.55   2
  -4  -7   2 130166. 6778.80   2
  -4  -7   3 2172.88 1119.77   2
  -4  -8  -9 48080.7 6008.16   1
  -4  -8  -8 7441.14 2456.77   1
  -4  -8  -7 7014.92 2207.88   1
  -4  -8  -6 5088.84 1846.65   1
  -4  -8  -5 105332. 7824.64   2
  -4  -8  -5 118272. 7772.29   1
  -4  -8  -4 5375.20 2509.21   2
  -4  -8  -4 1901.56 1457.81   1
  -4  -8  -3 410.992 1066.31   1
  -4  -8  -3 450.056 1630.57   2
  -4  -8  -2 11076.4 3163.83   2
  -4  -8  -2 16249.3 3481.00   1
  -4  -8  -1 61038.8 6412.94   2
  -4  -8   0 79101.4 6253.46   2
  -4  -8   1 1049.19 1124.07   2
  -4  -8   2 29283.2 3404.16   2
  -4  -9  -8 22167.6 3823.23   1
  -4  -9  -8 17365.3 3638.58   2
  -4  -9  -7 59952.2 5769.54   1
  -4  -9  -7 50385.2 5806.61   2
  -4  -9  -6-54.3055 1499.64   2
  -4  -9  -6 1741.50 1453.57   1
  -4  -9  -5 9145.48 2474.36   1
  -4  -9  -5 6169.26 2317.90   2
  -4  -9  -4 2468.73 1474.15   1
  -4  -9  -4 2017.11 1960.80   2
  -4  -9  -3 76547.8 7745.39   2
  -4  -9  -3 95369.8 7536.77   1
  -4  -9  -2 11138.3 3165.09   1
  -4  -9  -2 7607.85 2651.79   2
  -4  -9  -1 5846.21 2371.46   2
  -4  -9  -1 6062.31 2632.49   1
  -4  -9   0 45380.2 4813.31   2
  -4  -9   1 19946.8 3001.43   2
  -4  -9   2 21512.3 2905.08   2
  -4 -10  -7 10080.8 2597.45   1
  -4 -10  -6 4330.82 1749.45   1
  -4 -10  -5 27999.4 4411.14   2
  -4 -10  -5 45761.4 5083.16   1
  -4 -10  -4-1290.15 2300.96   2
  -4 -10  -4-75.1164 1161.43   1
  -4 -10  -3 42542.2 5046.82   1
  -4 -10  -3 39900.9 5419.47   2
  -4 -10  -2 24894.2 4338.50   2
  -4 -10  -1 27141.7 4019.75   2
  -4 -10   0-85.9677 1196.29   2
  -4 -10   1 7586.91 2148.89   2
  -4 -10   2 56299.5 4781.63   2
  -4 -11  -1 36676.5 4838.78   2
  -4 -11   0 29758.2 4241.13   2
  -4 -11   1 2199.73 1431.71   2
   5 -10   3-597.097 2001.11   3
   5 -10   2 16184.8 3622.57   3
   5 -10   1 16819.6 3850.48   3
   5 -10   0 14928.7 3233.46   2
   5 -10   0 19621.6 3859.56   3
   5 -10  -1 1129.24 1571.16   2
   5 -10  -1 1197.75 1775.84   3
   5 -10  -2 35801.1 5331.34   3
   5  -9   4 7530.85 2545.43   3
   5  -9   3 23954.2 4193.29   3
   5  -9   2-1581.37 2106.45   3
   5  -9   1 11168.0 3263.58   3
   5  -9   0 60022.4 6512.93   3
   5  -9   0 47228.7 5268.70   2
   5  -9  -1-1686.44 2168.93   2
   5  -9  -1 1504.75 1956.78   3
   5  -9  -2-851.176 1719.71   2
   5  -9  -2 1658.16 1805.40   3
   5  -9  -3 1128.91 1436.57   3
   5  -9  -4 36413.4 5286.26   3
   5  -8   4-1828.54 1840.78   3
   5  -8   3 61476.0 6344.94   3
   5  -8   2 44251.6 5388.95   3
   5  -8   1 2276.88 1590.89   3
   5  -8   0 10918.9 2689.55   2
   5  -8   0 10908.7 2802.68   3
   5  -8  -1 8483.38 2319.45   2
   5  -8  -1 11706.5 2911.99   3
   5  -8  -2 56341.2 5953.73   3
   5  -8  -2 55620.4 5307.18   2
   5  -8  -3 1105.84 1242.04   3
   5  -8  -4 1601.80 1642.57   3
   5  -8  -5 354.914 2341.46   3
   5  -7   4 2669.99 1872.18   3
   5  -7   3-1058.92 1823.95   3
   5  -7   2 6121.34 2211.90   3
   5  -7   1 53577.8 5860.36   3
   5  -7   0 62222.0 5994.49   3
   5  -7  -1 1757.18 1366.21   2
   5  -7  -1 2046.62 1518.32   3
   5  -7  -2 36094.7 4563.05   3
   5  -7  -2 42412.4 4351.70   2
   5  -7  -3 602.008 1496.43   3
   5  -7  -4 27267.7 5084.69   3
   5  -7  -5-2454.67 2948.80   3
   5  -7  -6 16026.7 4157.21   3
   5  -6   4-211.764 1786.38   3
   5  -6   3 109668. 8716.20   3
   5  -6   2 5187.03 2562.58   3
   5  -6   1 21098.2 3970.74   3
   5  -6   0 46435.7 5052.84   3
   5  -6  -1 22107.3 3552.31   3
   5  -6  -1 27456.6 3609.48   2
   5  -6  -2 10400.3 2206.62   2
   5  -6  -2 8097.52 2302.19   3
   5  -6  -3-886.273 1932.25   3
   5  -6  -4 63013.5 7493.65   3
   5  -6  -5-1547.61 2848.14   3
   5  -6  -6-833.739 2792.79   3
   5  -6  -7-2894.17 3532.59   3
   5  -5   5 63924.3 7334.17   3
   5  -5   4 2450.08 2136.46   3
   5  -5   3 72375.0 7364.77   3
   5  -5   2 22577.1 4067.80   3
   5  -5   1 30820.5 4642.29   3
   5  -5   0 1065.26 1579.32   3
   5  -5  -1 27488.6 3827.91   3
   5  -5  -2 84830.1 7011.02   3
   5  -5  -3-533.475 1830.91   3
   5  -5  -4 3130.28 1742.28   1
   5  -5  -4-3897.90 2853.81   3
   5  -5  -5 40.6057 1233.78   1
   5  -5  -5-1349.30 2820.98   3
   5  -5  -6 64116.9 8715.80   3
   5  -5  -6 55469.9 6689.51   1
   5  -5  -7 3153.55 2226.02   1
   5  -5  -7 8264.75 3799.05   3
   5  -5  -8 3486.00 2577.44   1
   5  -4   4 3450.80 2315.67   3
  -5   4  -4 5084.39 1109.32   1
  -5   4  -3 36716.2 2941.08   1
   5  -4   3 29886.5 4954.97   3
   5  -4   2 6475.63 2706.11   3
   5  -4   1 171992. 10712.0   3
   5  -4   0 59787.8 6165.67   3
   5  -4  -1 705.339 1526.62   3
   5  -4  -2 48631.3 6314.78   3
   5  -4  -3 10032.3 2731.10   3
   5  -4  -4 72012.2 6864.47   1
   5  -4  -4 73383.9 8268.52   3
   5  -4  -5-2219.28 1890.50   1
   5  -4  -5-3853.43 3132.63   3
   5  -4  -6 25922.0 4708.66   1
   5  -4  -6 22879.5 5429.37   3
   5  -4  -7 8271.10 3099.16   1
   5  -4  -7 14377.5 4866.11   3
   5  -4  -8 26244.3 5647.66   1
   5  -4  -8 27102.1 6765.77   3
  -5   3 -10 23858.8 3892.07   1
  -5   3  -9 4451.58 1969.95   1
  -5   3  -8 48852.0 4734.50   1
  -5   3  -7 107127. 6748.87   1
  -5   3  -6 22975.7 3367.39   1
  -5   3  -5 8820.54 2178.25   1
   5  -3   4 2980.75 2285.92   3
  -5   3  -4 1726.17 1228.53   1
   5  -3   3 258773. 13661.7   3
  -5   3  -3 260588. 9978.05   1
   5  -3   2 24521.2 5659.02   3
   5  -3   1 3933.36 2120.34   3
   5  -3   0 55794.8 6453.91   3
   5  -3  -1 94295.1 8395.18   3
   5  -3  -2 36605.6 5797.27   3
   5  -3  -3 8382.57 3220.00   3
   5  -3  -4 78560.6 8762.56   3
   5  -3  -5 113.932 1318.15   1
   5  -3  -5 1114.51 2309.25   3
   5  -3  -6 14565.2 3661.14   1
   5  -3  -6 18884.3 5469.14   3
   5  -3  -7 254.037 1715.31   1
   5  -3  -7 1167.86 3170.19   3
   5  -3  -8 45879.2 7179.56   1
   5  -3  -8 57348.5 9778.73   3
   5  -3  -9 21922.6 5402.49   1
  -5   2 -12 2196.57 2536.08   1
  -5   2 -11 1706.44 2428.91   1
  -5   2 -10 129090. 9910.29   1
  -5   2  -9 7833.88 2572.65   1
  -5   2  -8 3342.76 1737.39   1
  -5   2  -7 72131.4 6511.76   1
  -5   2  -6 67964.9 5669.22   1
  -5   2  -5 146394. 7569.05   1
  -5   2  -4 993.948 1136.79   1
   5  -2   4 1250.33 1993.06   3
   5  -2   3 61314.0 6207.65   3
  -5   2  -3 47910.1 4652.96   1
   5  -2   2 6408.00 3139.68   3
   5  -2   1 133707. 10392.7   3
   5  -2   0 5206.83 2767.75   3
   5  -2  -1 74326.2 8400.31   3
   5  -2  -2 141932. 12151.4   3
   5  -2  -3 11083.2 3338.41   3
   5  -2  -4 423.070 2128.24   3
   5  -2  -5 10269.7 3049.78   1
   5  -2  -5 15451.8 4714.87   3
   5  -2  -6 87788.1 8775.91   1
   5  -2  -6 134383. 14083.3   3
   5  -2  -7 4894.55 2797.04   1
   5  -2  -7 7873.60 4832.08   3
   5  -2  -8-1155.50 2493.03   1
   5  -2  -8 8099.81 5216.84   3
   5  -2  -9 11116.4 4280.08   1
   5  -2  -9 15928.7 5988.86   3
  -5   1 -13 6696.17 3609.99   1
  -5   1 -12 78995.5 8909.89   1
  -5   1 -11-822.579 2194.87   1
  -5   1 -10 5187.81 2390.45   1
  -5   1  -9 4306.40 2064.14   1
  -5   1  -8 143737. 9316.52   1
  -5   1  -7 15002.5 2819.93   1
  -5   1  -6 4497.09 1404.24   1
  -5   1  -5 181246. 8231.84   1
  -5   1  -4 17534.5 2855.06   1
   5  -1   4 25288.3 3979.48   3
   5  -1   3 61616.0 5742.58   3
   5  -1   2 3540.03 2929.89   3
   5  -1   1 269305. 13759.7   3
   5  -1   0 53608.4 7689.26   3
   5  -1  -1 23446.5 7183.14   3
   5  -1  -2-13.8286 3241.39   3
   5  -1  -3 50221.4 7619.68   3
   5  -1  -4 102873. 11093.2   3
   5  -1  -5 694.271 3200.42   3
   5  -1  -6 52336.2 9914.44   3
   5  -1  -6 23682.5 4973.54   1
   5  -1  -7 742.935 2043.31   1
   5  -1  -7 5196.50 4861.73   3
   5  -1  -8 53788.6 8081.24   1
   5  -1  -8 74091.5 11736.7   3
   5  -1  -9-801.460 2693.06   1
   5  -1  -9 15845.0 6833.99   3
  -5   0 -13 2077.44 2591.36   1
  -5   0 -12 25569.4 4867.68   1
  -5   0 -11 3409.24 2175.80   1
  -5   0 -10 71040.5 7173.19   1
  -5   0  -9 1792.63 1799.79   1
  -5   0  -8 54647.0 5413.12   1
  -5   0  -7 83464.9 6066.73   1
  -5   0  -6 50105.6 4808.89   1
  -5   0  -5 3789.12 1728.15   1
  -5   0  -4 16878.7 3273.20   1
   5   0   3 339719. 12488.8   3
   5   0   2 846.701 1511.51   3
   5   0   1 74.9657 1122.71   3
   5   0   0 19675.1 4985.86   3
   5   0  -1 181329. 17344.9   3
   5   0  -2 68268.1 9824.63   3
   5   0  -3-1221.62 3517.38   3
   5   0  -4 84598.5 10920.2   3
   5   0  -5 16786.6 5800.89   3
   5   0  -6 71253.3 11870.1   3
   5   0  -7 2206.76 4568.20   3
   5   0  -8 76757.1 13109.3   3
   5   0  -9 28473.2 9299.52   3
  -5  -1 -12 6115.12 2510.10   1
  -5  -1 -11 323.587 1636.43   1
  -5  -1 -10 84623.7 7530.22   1
  -5  -1  -9 2700.65 1864.60   1
  -5  -1  -8 16777.8 2913.51   1
  -5  -1  -7 7531.83 2019.00   1
  -5  -1  -6 80794.6 6284.24   1
  -5  -1  -5 101103. 7880.98   1
  -5  -1  -4 3529.37 2247.95   1
   5   1   3 59730.5 5660.81   3
   5   1   2 4926.28 1849.46   3
   5   1   1 264895. 11013.3   3
   5   1   0 1713.19 1775.84   3
   5   1  -1 65312.6 11358.4   3
   5   1  -2 138006. 16312.1   3
   5   1  -3 18762.7 5812.63   3
   5   1  -4 18159.9 5872.86   3
   5   1  -5 13941.9 6523.80   3
   5   1  -6 184563. 19388.7   3
   5   1  -7 4161.82 5563.53   3
   5   1  -8 41196.5 12783.0   3
   5   1  -9 15737.3 8921.07   3
  -5  -2 -12 44831.2 5991.82   1
  -5  -2 -11 7784.63 2993.94   1
  -5  -2 -10 3153.36 1867.54   1
  -5  -2  -9-351.064 1200.27   1
  -5  -2  -8 118615. 8003.19   1
  -5  -2  -7 7851.62 2205.61   1
  -5  -2  -6-136.408 1275.42   1
  -5  -2  -5 125410. 10247.4   1
  -5  -2  -4 94699.9 10759.4   1
   5   2   2 207.515 1270.68   3
   5   2   1 152114. 8161.58   3
   5   2   0 17206.5 3228.46   3
   5   2  -1 46956.4 6546.98   3
   5   2  -2 7486.00 6293.57   3
   5   2  -3 117865. 14278.2   3
   5   2  -4 170972. 17675.1   3
   5   2  -5 11998.7 6339.81   3
   5   2  -6 4694.16 5069.34   3
   5   2  -7 5166.28 6499.80   3
   5   2  -8 126467. 20388.1   3
  -5  -3 -12 15235.5 3767.83   1
  -5  -3 -11 10193.0 3531.20   1
  -5  -3 -10 83464.5 7990.59   1
  -5  -3  -9 2136.10 1842.60   1
  -5  -3  -8 34387.9 4741.65   1
  -5  -3  -7 14211.0 3109.07   1
  -5  -3  -6 55782.0 6836.59   1
  -5  -3  -5-378.868 1942.64   1
  -5  -3  -4 25390.7 5318.31   1
   5   3   1 28076.4 4269.50   3
   5   3   0 5073.46 1507.96   3
  -5  -3   1 205930. 8138.34   2
   5   3  -1 164466. 9550.73   3
   5   3  -2 18262.6 4739.47   3
   5   3  -3 8765.05 4919.11   3
   5   3  -4 86948.4 13862.1   3
   5   3  -5 62169.0 11526.4   3
   5   3  -6 77276.7 13224.9   3
  -5  -4 -11-163.378 1791.07   1
  -5  -4 -10 65600.6 7695.40   1
  -5  -4  -9 1031.70 1737.01   1
  -5  -4  -8 34009.5 5194.49   1
  -5  -4  -7-1045.77 2312.90   1
  -5  -4  -6 75148.0 7799.36   1
  -5  -4  -5 90643.9 9293.02   1
  -5  -4  -4 32045.6 5946.51   1
   5   4   0 4919.92 2762.26   3
  -5  -4   1 3173.92 1113.55   2
   5   4  -1 7611.82 2500.45   3
  -5  -5 -11 17113.3 4340.74   1
  -5  -5 -10 2642.02 2314.53   1
  -5  -5  -9-4.43058 1666.16   1
  -5  -5  -8 107825. 9197.62   1
  -5  -5  -7-1101.09 1942.35   1
  -5  -5  -6 943.719 1289.37   1
  -5  -5  -5 11204.2 3391.47   1
  -5  -5  -4 99050.3 9365.20   1
  -5  -5   0 3229.92 2217.97   2
  -5  -5   1 93855.1 6518.17   2
  -5  -6 -10 42361.8 6272.82   1
  -5  -6  -9 2779.18 1825.64   1
  -5  -6  -8 6956.74 2687.87   1
  -5  -6  -7 1336.24 1852.46   1
  -5  -6  -6 112502. 8819.09   1
  -5  -6  -5 765.874 1475.92   1
  -5  -6  -4 2007.91 1681.69   1
  -5  -6  -1 38349.6 5290.01   2
  -5  -6   0 602.559 1692.62   2
  -5  -6   1 122816. 7234.89   2
  -5  -7 -10 23879.6 4883.79   1
  -5  -7  -9 12581.9 3432.69   1
  -5  -7  -8 51102.8 6089.56   1
  -5  -7  -7 1292.31 1596.40   1
  -5  -7  -6 43116.0 5241.59   1
  -5  -7  -5 20320.1 3852.06   1
  -5  -7  -4 57341.4 6659.86   1
  -5  -7  -3 10813.4 3238.88   2
  -5  -7  -3 2644.02 1899.33   1
  -5  -7  -2 30483.2 4962.03   2
  -5  -7  -1 113629. 9607.23   2
  -5  -7   0 2243.57 1656.53   2
  -5  -7   1 60.3639 1264.83   2
  -5  -8  -9-918.812 1649.85   1
  -5  -8  -8 56990.2 6153.87   1
  -5  -8  -7 2385.12 1702.65   1
  -5  -8  -6 12137.2 3031.59   1
  -5  -8  -5 4299.03 1860.40   1
  -5  -8  -5 4901.20 2126.85   2
  -5  -8  -4 61835.0 6465.68   2
  -5  -8  -4 65359.9 6679.45   1
  -5  -8  -3 49431.7 6600.10   2
  -5  -8  -3 52540.3 6596.20   1
  -5  -8  -2 8238.02 3091.20   2
  -5  -8  -1 16964.6 3693.78   2
  -5  -8   0 9697.63 2389.39   2
  -5  -8   1 61063.5 5365.37   2
  -5  -9  -8 1364.86 1370.60   1
  -5  -9  -7 4219.22 2319.46   2
  -5  -9  -7 1001.01 1418.12   1
  -5  -9  -6 71041.4 7080.01   2
  -5  -9  -6 81326.9 7120.40   1
  -5  -9  -5 1465.11 1564.56   1
  -5  -9  -5 1143.99 1842.36   2
  -5  -9  -4 597.471 1687.90   2
  -5  -9  -4 87.2198 1439.78   1
  -5  -9  -3 12839.2 3281.37   2
  -5  -9  -3 21410.8 4439.76   1
  -5  -9  -2 34564.3 5345.93   2
  -5  -9  -2 44967.0 6567.70   1
  -5  -9  -1 14269.0 3198.42   2
  -5  -9   0 2285.28 1566.75   2
  -5 -10  -6 25943.3 4224.49   1
  -5 -10  -5 1562.29 1542.37   1
  -5 -10  -4 42405.5 5516.26   1
  -5 -10  -4 21649.1 4025.34   2
  -5 -10  -3-2442.40 2638.86   2
  -5 -10  -3-3729.41 2368.33   1
  -5 -10  -2 8352.07 3213.36   1
  -5 -10  -2 9137.10 2886.98   2
  -5 -10  -1 34303.6 5717.99   1
  -5 -10  -1 32065.4 4643.83   2
  -5 -10   0 10219.2 2550.91   2
   6 -10   2-1533.16 1961.51   3
   6  -9   4 17588.0 4112.25   3
   6  -9   3 6747.28 2572.48   3
   6  -9   2 36577.0 5227.69   3
   6  -9   1-1861.54 2049.19   3
   6  -9   0 6776.07 2826.35   3
   6  -9  -1 51575.2 6268.28   3
   6  -8   4 32278.3 5285.59   3
   6  -8   3-2835.71 2051.98   3
   6  -8   2 50404.4 6136.59   3
   6  -8   1 21448.4 3875.34   3
   6  -8   0 12359.9 3180.24   3
   6  -8  -1 8663.90 2708.74   3
   6  -8  -2 6009.06 2325.58   3
   6  -8  -3 44425.8 5580.45   3
   6  -7   5-1533.99 2239.18   3
   6  -7   4 100051. 8893.40   3
   6  -7   3 1261.75 1691.58   3
   6  -7   2-1676.68 1571.40   3
   6  -7   1 21982.4 4042.96   3
   6  -7   0 48073.3 5671.42   3
   6  -7  -1 19898.0 3587.53   3
   6  -7  -2-1056.91 1586.32   3
   6  -7  -3 26412.0 4181.96   3
   6  -7  -4 88.7679 1592.71   3
   6  -6   5 1550.38 2049.72   3
   6  -6   4 22840.6 4580.59   3
   6  -6   3 5002.52 2380.76   3
   6  -6   2 98898.4 8255.01   3
   6  -6   1 18.6504 1325.43   3
   6  -6   0 8041.91 2594.31   3
   6  -6  -1 47131.8 5410.45   3
   6  -6  -2 11157.7 2723.98   3
   6  -6  -3 12086.1 3066.17   3
   6  -6  -4-4484.21 2932.97   3
   6  -6  -5 62015.2 8476.43   3
   6  -5   5 16469.3 4353.50   3
   6  -5   4 48234.9 6280.85   3
   6  -5   3 1951.12 1621.02   3
   6  -5   2 91702.0 8239.67   3
   6  -5   1 33327.4 4985.94   3
   6  -5   0 42778.4 5294.99   3
   6  -5  -1 604.648 1260.68   3
   6  -5  -2 10115.4 2790.13   3
   6  -5  -3 57677.8 6391.17   3
   6  -5  -4-235.185 2283.92   3
   6  -5  -5-8317.86 4146.52   3
   6  -5  -6-2140.21 3660.67   3
   6  -4   5 6214.06 2711.79   3
   6  -4   4 156049. 11449.1   3
   6  -4   3 2820.00 2306.11   3
   6  -4   2 12942.8 3616.10   3
   6  -4   1 5294.38 2434.23   3
   6  -4   0 96897.5 8401.97   3
   6  -4  -1 41045.1 5341.79   3
   6  -4  -2 2743.23 1648.59   3
   6  -4  -3 24337.9 5054.56   3
   6  -4  -4 1730.78 2516.33   3
   6  -4  -5 69863.7 9242.85   3
   6  -4  -6-5066.33 4690.98   3
   6  -4  -7 6487.63 3731.27   3
  -6   3  -7 60167.2 5509.67   1
  -6   3  -6 106113. 7234.62   1
   6  -3   5 25456.3 4999.98   3
  -6   3  -5 18971.9 2992.17   1
  -6   3  -4 18140.2 3084.78   1
   6  -3   4 15489.8 3817.23   3
  -6   3  -3 1512.37 1257.94   1
   6  -3   3-811.241 2336.35   3
   6  -3   2 190099. 12459.3   3
   6  -3   1 14955.4 4633.69   3
   6  -3   0 2505.44 2249.32   3
   6  -3  -1 37777.6 5708.16   3
   6  -3  -2 82450.8 8483.30   3
   6  -3  -3 28638.5 5829.10   3
   6  -3  -4-9871.84 5022.74   3
   6  -3  -5 93007.9 11366.5   3
   6  -3  -6-1131.61 3500.06   3
   6  -3  -7 19889.3 6353.92   3
  -6   2 -11 3543.50 2695.35   1
  -6   2 -10-93.3649 1739.54   1
  -6   2  -9 143227. 10631.2   1
  -6   2  -8 18964.0 3841.70   1
  -6   2  -7 2047.11 1783.94   1
  -6   2  -6 8529.79 2170.81   1
  -6   2  -5 54744.4 5034.45   1
   6  -2   5 58213.0 6308.47   3
   6  -2   4 124983. 9274.99   3
  -6   2  -4 111319. 7546.76   1
   6  -2   3 6310.94 3241.74   3
   6  -2   2 112556. 9075.35   3
   6  -2   1 28538.3 5628.22   3
   6  -2   0 167054. 13318.7   3
   6  -2  -1 224.205 2232.85   3
   6  -2  -2 24931.0 6391.74   3
   6  -2  -3 95614.1 11287.8   3
   6  -2  -4 14878.3 4572.96   3
   6  -2  -5 1733.30 3403.36   3
   6  -2  -6-833.363 3089.51   3
   6  -2  -7 99106.6 13713.0   3
   6  -2  -8 9591.79 5878.15   3
  -6   1 -13-449.585 2235.13   1
  -6   1 -12 16192.9 4541.48   1
  -6   1 -11 69723.7 7868.31   1
  -6   1 -10-1842.94 2609.39   1
  -6   1  -9 10872.1 2998.06   1
  -6   1  -8 7557.19 2681.16   1
  -6   1  -7 112000. 7510.14   1
  -6   1  -6 11633.3 2407.75   1
  -6   1  -5 12149.3 2476.87   1
   6  -1   4 141832. 9497.32   3
  -6   1  -4 125884. 8947.80   1
   6  -1   3 25343.6 4241.14   3
   6  -1   2 57288.9 6005.61   3
   6  -1   1 8096.12 3888.56   3
   6  -1   0 205182. 15242.6   3
   6  -1  -1 24094.6 5954.45   3
   6  -1  -2 43346.8 9154.66   3
   6  -1  -3 6808.76 4191.03   3
   6  -1  -4 27275.8 6449.78   3
   6  -1  -5 136035. 15505.4   3
   6  -1  -6-891.001 4102.37   3
   6  -1  -7 14914.5 7778.44   3
   6  -1  -8 4011.73 5821.70   3
  -6   0 -12-1003.34 2716.90   1
  -6   0 -11 38239.2 5579.42   1
  -6   0 -10 1456.14 1980.17   1
  -6   0  -9 55687.1 5827.24   1
  -6   0  -8 1621.14 1419.79   1
  -6   0  -7 44719.4 4660.34   1
  -6   0  -6 20604.9 3362.30   1
  -6   0  -5 49506.0 5586.07   1
  -6   0  -4-2735.06 2771.46   1
   6   0   4 2091.99 2393.58   3
   6   0   3 23871.9 3814.00   3
   6   0   2 271154. 12223.6   3
   6   0   1 11433.1 4852.87   3
   6   0   0 151.567 1871.08   3
   6   0  -1 31962.2 6889.85   3
   6   0  -2 375510. 28609.5   3
   6   0  -3 33214.7 7323.55   3
   6   0  -4-3300.08 6278.62   3
   6   0  -5 59626.1 10917.0   3
   6   0  -6 657.073 4360.14   3
   6   0  -7 70681.3 15525.3   3
   6   0  -8-3602.59 6787.90   3
  -6  -1 -12 15305.7 3559.59   1
  -6  -1 -11 13271.1 3245.24   1
  -6  -1 -10 4047.61 2317.32   1
  -6  -1  -9 77446.2 6878.74   1
  -6  -1  -8 3470.37 1442.22   1
  -6  -1  -7 11259.6 2451.88   1
  -6  -1  -6 5478.25 2291.01   1
  -6  -1  -5 114212. 10122.7   1
   6   1   3 7948.55 2564.50   3
   6   1   2 64507.9 6401.26   3
   6   1   1 347.634 2147.00   3
   6   1   0 217583. 12357.3   3
   6   1  -1-438.055 2762.82   3
   6   1  -2 72623.9 14808.0   3
   6   1  -3 99358.5 15796.3   3
   6   1  -4 110201. 15298.3   3
   6   1  -5 16113.6 6482.36   3
   6   1  -6 4058.43 6837.66   3
   6   1  -7 145565. 21919.8   3
   6   1  -8 2614.35 7197.60   3
  -6  -2 -12 13393.4 3553.95   1
  -6  -2 -11 56898.6 6678.81   1
  -6  -2 -10 1635.68 1936.15   1
  -6  -2  -9 1733.85 2345.19   1
  -6  -2  -8-10.2822 1474.32   1
  -6  -2  -7 129155. 9429.99   1
  -6  -2  -6 30554.1 5281.69   1
  -6  -2  -5 7226.58 3056.75   1
   6   2   2 109153. 8297.35   3
   6   2   1 760.688 2253.59   3
   6   2   0 152090. 9460.67   3
   6   2  -1 2814.69 2138.23   3
   6   2  -2 134329. 13632.6   3
   6   2  -3-1121.70 7499.19   3
   6   2  -4 62416.2 12497.3   3
   6   2  -5 141065. 18524.5   3
   6   2  -6 313.753 5654.92   3
  -6  -3 -12-1306.95 2371.67   1
  -6  -3 -11 9301.97 3324.88   1
  -6  -3 -10 13076.5 3805.70   1
  -6  -3  -9 59333.7 6751.64   1
  -6  -3  -8 2843.31 1455.00   1
  -6  -3  -7 50827.3 6846.01   1
  -6  -3  -6 14211.3 4225.99   1
  -6  -3  -5 166565. 14981.3   1
   6   3   2 359104. 15437.9   3
   6   3   1 26126.7 6151.64   3
   6   3   0 12259.4 3854.78   3
   6   3  -1 855.497 1675.53   3
   6   3  -2 134501. 10959.6   3
   6   3  -3 29264.6 6560.69   3
  -6  -4 -11 21819.8 5004.02   1
  -6  -4 -10 6676.24 2986.70   1
  -6  -4  -9 55246.7 6985.66   1
  -6  -4  -8-2696.81 2010.01   1
  -6  -4  -7 47167.5 6945.62   1
  -6  -4  -6 386.977 1932.74   1
  -6  -4  -5 172071. 14627.7   1
  -6  -4  -4 76226.1 9968.62   1
  -6  -5 -10 8724.29 3498.49   1
  -6  -5  -9-16.2674 1607.50   1
  -6  -5  -8 1619.78 1632.38   1
  -6  -5  -7 124147. 10474.1   1
  -6  -5  -6 9832.48 3585.41   1
  -6  -5  -5 2065.29 2311.92   1
  -6  -5  -4 28601.6 5804.46   1
  -6  -5   0 111682. 8563.83   2
  -6  -6 -10 21136.3 4779.37   1
  -6  -6  -9 52043.8 6976.78   1
  -6  -6  -8 1021.16 1805.24   1
  -6  -6  -7 18258.8 4089.15   1
  -6  -6  -6 3816.01 2393.07   1
  -6  -6  -5 122996. 10535.6   1
  -6  -6  -4 18669.3 4451.49   1
  -6  -6  -1 31039.6 5512.65   2
  -6  -6   0 10886.5 2904.33   2
  -6  -7  -9 30424.2 5237.35   1
  -6  -7  -8 14955.6 3748.02   1
  -6  -7  -7 29215.9 5021.03   1
  -6  -7  -6 2419.75 1817.19   1
  -6  -7  -5 74793.3 7920.63   1
  -6  -7  -4 13394.1 3806.14   1
  -6  -7  -3 39145.8 5232.74   2
  -6  -7  -2 4459.45 2962.60   2
  -6  -7  -1 24133.5 5069.39   2
  -6  -7   0 122555. 8932.02   2
  -6  -8  -8 4223.63 2162.17   1
  -6  -8  -7 68243.7 7269.22   1
  -6  -8  -6 423.839 1419.43   1
  -6  -8  -5 4781.10 2382.71   1
  -6  -8  -4-1560.60 1680.98   1
  -6  -8  -4 3173.16 2255.17   2
  -6  -8  -3 87671.9 8585.58   2
  -6  -8  -3 87192.4 9745.20   1
  -6  -8  -2 44335.7 6495.23   2
  -6  -8  -1-3425.88 3024.91   2
  -6  -9  -6 2456.86 1792.57   1
  -6  -9  -6 2810.49 2242.77   2
  -6  -9  -5 60400.9 6728.28   2
  -6  -9  -5 86698.4 8242.94   1
  -6  -9  -4 3947.96 2360.28   2
  -6  -9  -4 447.416 1648.89   1
  -6  -9  -3 913.345 1911.10   2
  -6  -9  -3 1971.52 2424.33   1
  -6  -9  -2 18893.7 4874.04   1
  -6  -9  -2 13601.6 3479.53   2
  -6  -9  -1 46526.9 5990.19   2
  -6 -10  -4-1027.51 2214.02   1
  -6 -10  -3 30113.4 4950.90   2
  -6 -10  -3 42050.2 6854.06   1
  -6 -10  -2-135.802 3056.42   1
  -6 -10  -2-2334.93 2593.02   2
  -6 -10  -1 12617.3 4108.47   1
   7  -8   5 39395.9 6026.94   3
   7  -8   4 15035.5 3936.46   3
   7  -8   3 6791.29 2705.23   3
   7  -8   2-2916.65 2626.27   3
   7  -8   1 14904.5 3516.53   3
   7  -8   0 46994.8 5960.17   3
   7  -8  -1 2397.70 2187.41   3
   7  -7   5-1901.63 2331.67   3
   7  -7   4 2563.33 2208.55   3
   7  -7   3 89684.2 8497.55   3
   7  -7   2 21945.9 4257.76   3
   7  -7   1 2744.78 2117.75   3
   7  -7   0 20270.0 4013.03   3
   7  -7  -1 8227.52 2698.77   3
   7  -7  -2 22708.9 4122.32   3
   7  -6   5 97423.4 10081.6   3
   7  -6   4-1378.77 2008.91   3
   7  -6   3 16130.5 4012.48   3
   7  -6   2 27395.2 4764.84   3
   7  -6   1 50582.7 6238.29   3
   7  -6   0 15045.2 3402.71   3
   7  -6  -1 6997.72 2475.98   3
   7  -6  -2 60382.5 6564.19   3
   7  -6  -3-1076.98 1630.58   3
   7  -6  -4 2172.03 2386.65   3
   7  -5   5 54903.5 7729.76   3
   7  -5   4 760.721 1861.49   3
   7  -5   3 58424.3 7472.09   3
   7  -5   2-892.532 1799.59   3
   7  -5   1 66207.9 7520.88   3
   7  -5   0 69387.6 7318.74   3
   7  -5  -1 8646.06 2690.67   3
   7  -5  -2 2273.98 2156.77   3
   7  -5  -3-1235.57 2183.85   3
   7  -5  -4 46639.6 6593.92   3
   7  -4   5 7406.60 2890.31   3
   7  -4   4 120.668 1667.73   3
   7  -4   3 128585. 10819.0   3
   7  -4   2 23587.1 4954.36   3
   7  -4   1 5971.54 3305.67   3
   7  -4   0 8749.28 3243.66   3
   7  -4  -1 35787.5 5700.73   3
   7  -4  -2 59244.9 6909.99   3
   7  -4  -3 38.3356 1930.20   3
   7  -4  -4 19414.8 4780.55   3
   7  -4  -5-1824.08 3582.38   3
   7  -3   5 153124. 11834.6   3
   7  -3   4 1472.15 2066.51   3
   7  -3   3 9649.81 3535.83   3
   7  -3   2 9157.78 2845.38   3
   7  -3   1 119643. 10811.5   3
   7  -3   0 13154.3 3951.14   3
   7  -3  -1 12989.7 3926.64   3
   7  -3  -2 71267.7 8726.41   3
   7  -3  -3 3961.09 2673.14   3
   7  -3  -4 22874.1 6139.99   3
   7  -3  -5-7645.39 5766.75   3
   7  -3  -6 35201.7 7948.14   3
  -7   2  -8 108223. 8890.18   1
  -7   2  -7 73530.6 6621.29   1
  -7   2  -6 3301.80 1870.02   1
   7  -2   5 86391.1 8385.97   3
  -7   2  -5 76670.3 6575.60   1
   7  -2   4 3673.04 2537.96   3
  -7   2  -4 1667.60 1477.98   1
   7  -2   3 105639. 9369.07   3
   7  -2   2 13207.7 4334.60   3
   7  -2   1 68822.6 8342.80   3
   7  -2   0 70761.3 9226.99   3
   7  -2  -1 33520.5 6601.95   3
   7  -2  -2 4232.77 3309.66   3
   7  -2  -3 4690.69 3318.47   3
   7  -2  -4 116202. 14627.0   3
   7  -2  -5-8280.95 5675.65   3
   7  -2  -6-7492.05 7069.50   3
  -7   1 -11 2296.36 2153.33   1
  -7   1 -10 96241.9 9021.90   1
  -7   1  -9 3602.54 2260.70   1
  -7   1  -8 7288.47 2517.85   1
  -7   1  -7 82480.4 6679.48   1
  -7   1  -6 37610.8 4687.65   1
  -7   1  -5 26246.1 4068.43   1
  -7   1  -4 2173.44 2307.68   1
   7  -1   4 4376.99 2345.46   3
   7  -1   3 130492. 9698.03   3
   7  -1   2 42861.7 5843.70   3
   7  -1   1 20162.6 4241.20   3
   7  -1   0 3099.78 3159.50   3
   7  -1  -1 110144. 13135.5   3
   7  -1  -2 118760. 14556.7   3
   7  -1  -3 2860.22 3625.15   3
   7  -1  -4 15731.0 6170.17   3
   7  -1  -5-13549.6 8422.60   3
   7  -1  -6 50180.7 11251.9   3
   7  -1  -7-6640.89 9213.24   3
  -7   0 -12 23804.7 4703.29   1
  -7   0 -11-410.752 1940.91   1
  -7   0 -10 44973.7 5806.60   1
  -7   0  -9 8186.86 2570.97   1
  -7   0  -8 29415.8 4362.93   1
  -7   0  -7-213.823 1411.38   1
  -7   0  -6 26252.7 4292.68   1
  -7   0  -5 177889. 12055.4   1
   7   0   4 9695.64 3308.93   3
   7   0   3 639.416 1423.90   3
   7   0   2 3703.07 2550.67   3
   7   0   1 110676. 8845.25   3
   7   0   0 30302.5 5979.30   3
   7   0  -1 2352.31 3203.75   3
   7   0  -2 46785.5 9675.55   3
   7   0  -3 33971.5 8759.76   3
   7   0  -4 40594.0 10199.0   3
   7   0  -5-11083.7 9107.59   3
   7   0  -6 37573.9 10203.3   3
   7   0  -7-10888.7 9756.38   3
  -7  -1 -12 46698.6 6505.65   1
  -7  -1 -11 3553.85 2655.98   1
  -7  -1 -10 8327.35 2555.00   1
  -7  -1  -9 3320.12 1977.67   1
  -7  -1  -8 92620.6 7564.43   1
  -7  -1  -7 31932.5 4841.22   1
  -7  -1  -6 9335.67 2972.24   1
  -7  -1  -5 25269.9 5532.09   1
   7   1   3 143569. 9804.40   3
   7   1   2 10624.7 5013.73   3
   7   1   1 27936.9 3601.36   3
   7   1   0 32222.9 5523.24   3
   7   1  -1 82207.1 9788.08   3
   7   1  -2 9197.71 4304.65   3
   7   1  -3 16864.2 7189.88   3
   7   1  -4 107875. 17036.7   3
   7   1  -5 10468.4 6784.56   3
   7   1  -6-10778.1 10811.7   3
  -7  -2 -11 2364.16 2079.44   1
  -7  -2 -10 71262.5 7379.73   1
  -7  -2  -9 853.722 1487.19   1
  -7  -2  -8-1626.24 2480.34   1
  -7  -2  -7 25975.9 4863.30   1
  -7  -2  -6 98486.4 10373.8   1
  -7  -2  -5 58011.8 10027.1   1
   7   2   3 194037. 12663.2   3
   7   2   2 19926.6 5805.75   3
   7   2   1 77055.8 6680.03   3
   7   2   0 2220.34 1938.74   3
   7   2  -1 93875.9 8724.86   3
   7   2  -2 55846.7 8116.08   3
   7   2  -3 9639.11 4778.48   3
  -7  -3 -11 4653.10 2888.67   1
  -7  -3 -10 22157.1 4801.15   1
  -7  -3  -9-237.176 1812.34   1
  -7  -3  -8 65195.6 7966.84   1
  -7  -3  -7 2457.00 2813.08   1
  -7  -3  -6 19950.3 5444.29   1
  -7  -3  -5 139688. 15391.3   1
   7   3   2 14455.2 4591.67   3
   7   3   1 238017. 13034.2   3
  -7  -4 -10 9429.37 3725.69   1
  -7  -4  -9-1023.02 2157.48   1
  -7  -4  -8 65558.0 8777.55   1
  -7  -4  -7 17705.4 5005.63   1
  -7  -4  -6 18895.8 5296.51   1
  -7  -4  -5 9414.20 4727.65   1
  -7  -5 -10 50779.3 7776.87   1
  -7  -5  -9 2048.92 2111.96   1
  -7  -5  -8-2172.30 2510.72   1
  -7  -5  -7 4001.55 2273.92   1
  -7  -5  -6 129363. 12267.3   1
  -7  -5  -5 37869.7 7130.18   1
  -7  -5  -4-1786.07 2768.26   1
  -7  -6  -9 2507.60 2328.43   1
  -7  -6  -8 94202.7 9802.44   1
  -7  -6  -7 1401.54 2230.53   1
  -7  -6  -6 16360.2 4330.51   1
  -7  -6  -5 39171.4 6873.01   1
  -7  -6  -4 76877.2 8994.92   1
  -7  -7  -8 35683.6 5836.40   1
  -7  -7  -7 1743.00 2115.64   1
  -7  -7  -6 48462.0 6912.73   1
  -7  -7  -5 894.157 1728.11   1
  -7  -7  -4 44741.2 7168.73   1
  -7  -7  -3 70717.5 7294.52   2
  -7  -7  -2 25830.1 5657.62   2
  -7  -8  -6 69145.7 7868.73   1
  -7  -8  -5 6075.55 2914.65   1
  -7  -8  -4 5065.65 2833.86   2
  -7  -8  -4 3312.71 2800.66   1
  -7  -8  -3 14720.5 4044.65   2
  -7  -8  -3 16612.3 5190.61   1
  -7  -8  -2 14072.3 3990.44   2
  -7  -9  -4 31926.3 5356.02   2
  -7  -9  -3 4939.43 2506.91   2
  -7  -9  -3 9255.46 4486.53   1
  -7  -9  -2-163.740 2472.26   1
   8  -7   4 352.528 2021.91   3
   8  -7   3 382.117 1915.41   3
   8  -7   2 35445.7 5692.66   3
   8  -7   1 9519.48 2942.92   3
   8  -6   5 703.305 2144.33   3
   8  -6   4 44828.2 6815.96   3
   8  -6   3-4425.07 2997.50   3
   8  -6   2 14038.8 3910.09   3
   8  -6   1 19202.5 4237.00   3
   8  -6   0 28729.3 5133.91   3
   8  -6  -1 3014.45 2475.14   3
   8  -5   5-25.3134 2138.06   3
   8  -5   4 38135.2 6028.59   3
   8  -5   3-3676.02 2885.98   3
   8  -5   2 28881.7 5577.08   3
   8  -5   1 2608.17 2633.18   3
   8  -5   0 25796.4 5159.55   3
   8  -5  -1 40849.5 5967.77   3
   8  -5  -2 9172.38 3238.64   3
   8  -4   5 8487.57 3574.53   3
   8  -4   4 9370.41 3537.61   3
   8  -4   3-443.423 2111.92   3
   8  -4   2 99456.2 9991.53   3
   8  -4   1 10122.6 3414.95   3
   8  -4   0 5884.57 3242.77   3
   8  -4  -1 22193.3 4926.61   3
   8  -4  -2 26685.1 5458.99   3
   8  -4  -3 38688.5 6361.66   3
   8  -3   5 14657.1 4308.60   3
   8  -3   4 117724. 10599.6   3
   8  -3   3-1667.22 2083.16   3
   8  -3   2 358.477 2600.59   3
   8  -3   1-267.924 3045.32   3
   8  -3   0 86486.4 10276.7   3
   8  -3  -1 11959.6 4241.92   3
   8  -3  -2-1165.26 2966.01   3
   8  -3  -3 37720.0 6912.56   3
   8  -3  -4 5472.59 3883.70   3
   8  -2   5 5517.41 3303.08   3
  -8   2  -5 8349.02 2942.03   1
   8  -2   4 32382.5 5551.11   3
  -8   2  -4 31009.1 5209.76   1
   8  -2   3 8829.17 3399.37   3
   8  -2   2 80086.5 8633.10   3
   8  -2   1-6775.65 4656.74   3
   8  -2   0 34710.1 7044.56   3
   8  -2  -1 53309.4 9153.67   3
   8  -2  -2 31281.3 6893.49   3
   8  -2  -3 3574.84 3580.71   3
   8  -2  -4 4752.26 3439.72   3
   8  -2  -5 77052.7 13338.5   3
  -8   1  -9 76775.4 7603.93   1
  -8   1  -8 3907.01 2175.29   1
  -8   1  -7 9064.86 2762.21   1
  -8   1  -6 28750.7 4476.73   1
   8  -1   5 40364.3 5720.52   3
  -8   1  -5 28842.0 4751.01   1
   8  -1   4 57372.7 6902.83   3
  -8   1  -4 44028.0 6811.02   1
   8  -1   3 4141.28 3431.68   3
   8  -1   2 135379. 10613.0   3
   8  -1   1-6108.80 3739.61   3
   8  -1   0 18362.9 5347.43   3
   8  -1  -1 16047.2 5826.19   3
   8  -1  -2 59455.7 10051.2   3
   8  -1  -3 49713.5 9605.46   3
   8  -1  -4 5194.62 4349.95   3
   8  -1  -5 9598.31 6389.15   3
  -8   0 -11 32441.4 5332.99   1
  -8   0 -10 1639.49 1816.04   1
  -8   0  -9 23054.7 4094.52   1
  -8   0  -8 7062.59 2355.01   1
  -8   0  -7 37177.0 5211.58   1
  -8   0  -6 205.128 1663.89   1
  -8   0  -5 26570.6 5309.16   1
   8   0   4 153175. 11157.2   3
   8   0   3 40042.0 6586.69   3
   8   0   2-2738.87 2653.17   3
   8   0   1-3192.49 2137.96   3
   8   0   0 136821. 11923.1   3
   8   0  -1 22125.0 6385.26   3
   8   0  -2-2444.66 4219.09   3
   8   0  -3 34497.4 8611.33   3
   8   0  -4 33532.9 9140.67   3
   8   0  -5 37913.6 10714.1   3
  -8  -1 -11 27703.9 4806.30   1
  -8  -1 -10-239.339 1618.78   1
  -8  -1  -9 9357.64 2621.12   1
  -8  -1  -8-2224.63 2376.45   1
  -8  -1  -7 59385.5 6993.54   1
  -8  -1  -6 23756.6 5848.26   1
  -8  -1  -5 834.000 2640.04   1
   8   1   4 30084.0 5276.64   3
   8   1   3 46939.6 6608.91   3
   8   1   2 155491. 10626.2   3
   8   1   1 7200.48 3742.70   3
   8   1   0 19169.3 4320.24   3
   8   1  -1 27792.2 5989.00   3
   8   1  -2 62401.3 9364.75   3
   8   1  -3-1917.88 4821.69   3
  -8  -2 -11 5014.13 2811.43   1
  -8  -2 -10 3302.66 2269.46   1
  -8  -2  -9 62549.2 7254.35   1
  -8  -2  -8 7136.92 2897.62   1
  -8  -2  -7 4994.64 3271.80   1
  -8  -2  -6 17437.4 5194.56   1
  -8  -2  -5 88381.9 12381.1   1
   8   2   3 13379.2 4832.94   3
   8   2   2 87655.2 8148.04   3
   8   2   1 2365.91 2861.97   3
  -8  -3 -10 278.934 1754.78   1
  -8  -3  -9 13016.4 3992.85   1
  -8  -3  -8 4030.88 3511.02   1
  -8  -3  -7 51183.3 8354.59   1
  -8  -3  -6 17411.6 6876.93   1
  -8  -3  -5 30591.1 7234.19   1
  -8  -4  -9 23502.9 5353.29   1
  -8  -4  -8 2055.44 2156.71   1
  -8  -4  -7 59567.4 9226.14   1
  -8  -4  -6 21208.9 6276.85   1
  -8  -4  -5 25329.4 7025.91   1
  -8  -5  -9 46697.3 7643.94   1
  -8  -5  -8-1586.13 2498.84   1
  -8  -5  -7 2327.83 3085.87   1
  -8  -5  -6 1483.73 2121.48   1
  -8  -5  -5 90309.3 11431.2   1
  -8  -6  -7 65569.3 8729.10   1
  -8  -6  -6 5073.65 2972.13   1
  -8  -6  -5 7527.90 3642.74   1
  -8  -6  -4 15418.9 5292.46   1
  -8  -7  -6 1777.30 2501.52   1
  -8  -7  -5 42223.4 7492.11   1
  -8  -7  -4-55.3321 2669.51   1
  -8  -8  -5 47556.2 6129.64   2
  -8  -8  -4 19032.2 4663.30   2
   9  -5   5 34256.7 6563.81   3
   9  -5   4-4075.93 3563.47   3
   9  -5   3 51828.7 7928.36   3
   9  -5   2 31488.1 5891.21   3
   9  -5   1 15291.0 4628.51   3
   9  -4   5 104324. 11250.3   3
   9  -4   4-4344.68 3563.53   3
   9  -4   3 6881.34 3736.26   3
   9  -4   2 6383.56 3202.01   3
   9  -4   1 49428.9 7906.23   3
   9  -4   0 45388.5 7477.59   3
   9  -4  -1 1713.33 2858.67   3
   9  -3   5 8905.52 3894.15   3
   9  -3   4-1605.61 2345.10   3
   9  -3   3 98412.1 10807.0   3
   9  -3   2 2787.01 2421.66   3
   9  -3   1 141.473 2773.28   3
   9  -3   0 29557.1 6357.60   3
   9  -3  -1 20140.5 5530.31   3
   9  -3  -2 22015.3 6012.01   3
   9  -2   5 69739.6 8286.38   3
   9  -2   4 2366.13 3216.77   3
   9  -2   3 53302.5 7444.01   3
   9  -2   2 17670.3 4413.69   3
   9  -2   1 51857.1 7823.56   3
   9  -2   0-3388.14 4246.95   3
   9  -2  -1 14292.0 5345.24   3
   9  -2  -2 72653.9 10703.9   3
   9  -2  -3 3373.06 3480.10   3
  -9   1  -6 2320.26 2173.65   1
   9  -1   5 102639. 9487.84   3
  -9   1  -5 80195.7 8710.64   1
   9  -1   4 11360.3 5457.40   3
  -9   1  -4 6909.03 3855.44   1
   9  -1   3 22676.0 4744.28   3
   9  -1   2-2759.95 2646.62   3
   9  -1   1 71330.4 8662.91   3
   9  -1   0 30951.5 6534.36   3
   9  -1  -1 14266.3 5375.92   3
   9  -1  -2 16144.5 5985.58   3
   9  -1  -3 74.4427 3713.06   3
   9  -1  -4 61191.2 11258.0   3
  -9   0  -9-1506.98 1890.40   1
  -9   0  -8 22679.8 4171.66   1
  -9   0  -7 38576.9 5587.41   1
  -9   0  -6 15847.5 3934.66   1
  -9   0  -5 316.109 2462.50   1
   9   0   4 15550.0 4400.86   3
   9   0   3 125194. 9897.57   3
   9   0   2 20603.6 5659.80   3
   9   0   1-3192.62 3160.56   3
   9   0   0 10105.3 3771.80   3
   9   0  -1 78617.5 10022.7   3
   9   0  -2 34124.0 7859.21   3
   9   0  -3-4533.61 5269.26   3
  -9  -1 -10 47316.8 6159.78   1
  -9  -1  -9 1314.14 1703.22   1
  -9  -1  -8 5392.67 2563.82   1
  -9  -1  -7 6191.82 3000.57   1
  -9  -1  -6 29750.0 5982.47   1
  -9  -1  -5 108441. 13111.9   1
   9   1   3 46558.6 6901.99   3
   9   1   2 11743.5 4195.31   3
   9   1   1 72229.5 7613.37   3
   9   1   0 89.0794 2986.58   3
  -9  -2 -10-644.766 2123.40   1
  -9  -2  -9-496.167 2219.87   1
  -9  -2  -8 66994.4 8547.70   1
  -9  -2  -7 12945.1 4721.71   1
  -9  -2  -6-412.048 3147.30   1
  -9  -2  -5 49765.2 10290.4   1
  -9  -3  -9-1882.91 2981.24   1
  -9  -3  -8 30175.7 6620.15   1
  -9  -3  -7 20143.3 6060.57   1
  -9  -3  -6 49940.2 9780.98   1
  -9  -3  -5 5127.30 4037.52   1
  -9  -4  -8 21163.7 5742.17   1
  -9  -4  -7 1828.00 2746.62   1
  -9  -4  -6 69868.7 10901.8   1
  -9  -4  -5 64374.7 10721.7   1
  -9  -5  -6 1484.93 3110.99   1
  -9  -5  -5 34118.0 8014.28   1
  10  -3   5 2352.49 3346.72   3
  10  -3   4 3490.18 3375.69   3
  10  -3   3 1789.43 2930.38   3
  10  -3   2 65484.8 9615.84   3
  10  -2   5 13407.9 4524.73   3
  10  -2   4 43912.0 7613.53   3
  10  -2   3-925.941 2748.20   3
  10  -2   2 28170.8 6293.04   3
  10  -2   1 20.1421 3782.78   3
  10  -2   0 19658.6 5310.12   3
  10  -1   4 49012.7 7522.55   3
  10  -1   3 3447.68 3654.58   3
  10  -1   2 11772.4 4405.30   3
  10  -1   1-2080.87 2993.00   3
  10  -1   0 45447.2 7643.98   3
  10  -1  -1 15573.9 5178.01   3
 -10   0  -6 28277.3 5367.94   1
 -10   0  -5 1897.98 2395.08   1
  10   0   4 4288.32 3416.41   3
  10   0   3 4307.81 3179.01   3
  10   0   2 58842.2 7685.08   3
  10   0   1-618.808 2518.09   3
 -10  -1  -9 29941.0 5290.85   1
 -10  -1  -8 6175.13 2348.96   1
 -10  -1  -7 3233.98 2761.01   1
 -10  -1  -6 1757.51 2458.67   1
 -10  -1  -5 18131.8 5463.92   1
 -10  -2  -8 4961.89 3643.54   1
 -10  -2  -7 37609.9 7302.48   1
 -10  -2  -6 3623.06 3063.95   1
 -10  -2  -5-4298.06 4841.47   1
 -10  -3  -6 16017.5 5942.62   1
 -10  -3  -5 27440.6 7570.62   1
   0   0   0    0.00    0.00   0

TITL TlOTf in P-1
REM P-1 (#2 in standard setting)
CELL 0.71073   7.536837   8.372245   9.399418  88.1702  73.1675  89.1337
ZERR    4.00   0.001524   0.001817   0.001902   0.0170   0.0178   0.0170
LATT  1
SFAC C O F S Tl
UNIT 4.00 12.00 12.00 4.00 4.00
TREF
HKLF 4
END
;
_shelx_hkl_checksum                69535
_olex2_submission_special_instructions  'No special instructions were received'
_oxdiff_exptl_absorpt_empirical_details
;
Empirical correction (ABSPACK) includes:
- Absorption correction using spherical harmonics
- Frame scaling
;
_oxdiff_exptl_absorpt_empirical_full_max  4.652
_oxdiff_exptl_absorpt_empirical_full_min  0.319


#==END


data_tlotf-htrop
_audit_creation_date               2021-12-06
_audit_creation_method
;
Olex2 1.3
(compiled 2020.02.04 svn.rd84adfe8 for OlexSys, GUI svn.r6032)
;
_shelx_SHELXL_version_number       '2017/1'
_audit_contact_author_address      ?
_audit_contact_author_email        ?
_audit_contact_author_name         'Lyczko K.'
_audit_contact_author_phone        ?
_publ_contact_author_id_orcid      ?
_publ_section_references
;
Dolomanov, O.V., Bourhis, L.J., Gildea, R.J, Howard, J.A.K. & Puschmann, H.
 (2009), J. Appl. Cryst. 42, 339-341.

Sheldrick, G.M. (2015). Acta Cryst. C71, 3-8.
;
_chemical_name_common              'Thallium(I) triflate tropolone'
_chemical_name_systematic          
;
'Thallium(I) trifluoromethanesulfonate tropolone'
;
_chemical_formula_moiety           'C7 H6 O2 Tl, C F3 O3 S'
_chemical_formula_sum              'C8 H6 F3 O5 S Tl'
_chemical_formula_weight           475.56
_chemical_melting_point            ?
_chemical_oxdiff_formula           'C7 H5 O2 Tl'
_chemical_oxdiff_usercomment       'colourless plate, Mo, 100K, 0.12x0.10x0.04'
loop_
  _atom_type_symbol
  _atom_type_description
  _atom_type_scat_dispersion_real
  _atom_type_scat_dispersion_imag
  _atom_type_scat_source
 'C' 'C' 0.0033 0.0016 'International Tables Vol C Tables 4.2.6.8 and 6.1.1.4'
 'H' 'H' 0.0000 0.0000 'International Tables Vol C Tables 4.2.6.8 and 6.1.1.4'
 'F' 'F' 0.0171 0.0103 'International Tables Vol C Tables 4.2.6.8 and 6.1.1.4'
 'O' 'O' 0.0106 0.0060 'International Tables Vol C Tables 4.2.6.8 and 6.1.1.4'
 'S' 'S' 0.1246 0.1234 'International Tables Vol C Tables 4.2.6.8 and 6.1.1.4'
 'Tl' 'Tl' -2.8358 9.6688
 'International Tables Vol C Tables 4.2.6.8 and 6.1.1.4'

_shelx_space_group_comment
;
The symmetry employed for this shelxl refinement is uniquely defined
by the following loop, which should always be used as a source of
symmetry information in preference to the above space-group names.
They are only intended as comments.
;
_space_group_crystal_system        'monoclinic'
_space_group_IT_number             14
_space_group_name_H-M_alt          'P 1 21/c 1'
_space_group_name_Hall             '-P 2ybc'
loop_
  _space_group_symop_operation_xyz
 'x, y, z'
 '-x, y+1/2, -z+1/2'
 '-x, -y, -z'
 'x, -y-1/2, z-1/2'

_cell_length_a                     6.39693(11)
_cell_length_b                     24.2622(4)
_cell_length_c                     7.73214(15)
_cell_angle_alpha                  90
_cell_angle_beta                   108.917(2)
_cell_angle_gamma                  90
_cell_volume                       1135.24(4)
_cell_formula_units_Z              4
_cell_measurement_reflns_used      5169
_cell_measurement_temperature      100.00(10)
_cell_measurement_theta_max        28.8812
_cell_measurement_theta_min        2.9028
_shelx_estimated_absorpt_T_max     ?
_shelx_estimated_absorpt_T_min     ?
_exptl_absorpt_coefficient_mu      14.462
_exptl_absorpt_correction_T_max    1.00000
_exptl_absorpt_correction_T_min    0.61977
_exptl_absorpt_correction_type     multi-scan
_exptl_absorpt_process_details
;
CrysAlisPro, Agilent Technologies,
Version 1.171.35.19 (release 27-10-2011 CrysAlis171 .NET)
(compiled Oct 27 2011,15:02:11)
Empirical absorption correction using spherical harmonics,
 implemented in SCALE3 ABSPACK scaling algorithm.
;
_exptl_absorpt_special_details     ?
_exptl_crystal_colour              colourless
_exptl_crystal_colour_primary      colourless
_exptl_crystal_density_diffrn      2.782
_exptl_crystal_density_meas        ?
_exptl_crystal_density_method      ?
_exptl_crystal_description         plate
_exptl_crystal_F_000               872
_exptl_crystal_size_max            0.12
_exptl_crystal_size_mid            0.1
_exptl_crystal_size_min            0.04
_exptl_transmission_factor_max     ?
_exptl_transmission_factor_min     ?
_diffrn_reflns_av_R_equivalents    0.0218
_diffrn_reflns_av_unetI/netI       0.0194
_diffrn_reflns_Laue_measured_fraction_full  0.999
_diffrn_reflns_Laue_measured_fraction_max  0.999
_diffrn_reflns_limit_h_max         7
_diffrn_reflns_limit_h_min         -7
_diffrn_reflns_limit_k_max         28
_diffrn_reflns_limit_k_min         -23
_diffrn_reflns_limit_l_max         9
_diffrn_reflns_limit_l_min         -9
_diffrn_reflns_number              7667
_diffrn_reflns_point_group_measured_fraction_full  0.999
_diffrn_reflns_point_group_measured_fraction_max  0.999
_diffrn_reflns_theta_full          24.991
_diffrn_reflns_theta_max           24.991
_diffrn_reflns_theta_min           2.909
_diffrn_ambient_temperature        100.00(10)
_diffrn_detector_area_resol_mean   16.0131
_diffrn_measured_fraction_theta_full  0.999
_diffrn_measured_fraction_theta_max  0.999
_diffrn_measurement_details
;
#__ type_ start__ end____ width___ exp.time_
  1 omega  -15.00   68.00   1.0000   22.2100
omega____ theta____ kappa____ phi______ frames
    -       23.2206  -99.0000  120.0000 83

#__ type_ start__ end____ width___ exp.time_
  2 omega  -47.00   52.00   1.0000   22.2100
omega____ theta____ kappa____ phi______ frames
    -       23.2206  -77.0000  -30.0000 99

#__ type_ start__ end____ width___ exp.time_
  3 omega   19.00   62.00   1.0000   22.2100
omega____ theta____ kappa____ phi______ frames
    -       23.2206  -99.0000 -120.0000 43

#__ type_ start__ end____ width___ exp.time_
  4 omega   45.00   90.00   1.0000   22.2100
omega____ theta____ kappa____ phi______ frames
    -       23.2206  178.0000  120.0000 45

#__ type_ start__ end____ width___ exp.time_
  5 omega   -3.00   24.00   1.0000   22.2100
omega____ theta____ kappa____ phi______ frames
    -       23.2206  -57.0000  150.0000 27

#__ type_ start__ end____ width___ exp.time_
  6 omega  -41.00   99.00   1.0000   22.2100
omega____ theta____ kappa____ phi______ frames
    -       23.2206   19.0000  -60.0000 140
;
_diffrn_measurement_device_type    'SuperNova, Dual, Cu at zero, Eos'
_diffrn_measurement_method         '\w scans'
_diffrn_orient_matrix_UB_11        0.0317859000
_diffrn_orient_matrix_UB_12        -0.0031151000
_diffrn_orient_matrix_UB_13        -0.0792151000
_diffrn_orient_matrix_UB_21        -0.1102714000
_diffrn_orient_matrix_UB_22        0.0053218000
_diffrn_orient_matrix_UB_23        -0.0558974000
_diffrn_orient_matrix_UB_31        0.0241201000
_diffrn_orient_matrix_UB_32        0.0285660000
_diffrn_orient_matrix_UB_33        0.0017722000
_diffrn_radiation_monochromator    mirror
_diffrn_radiation_type             'Mo K\a'
_diffrn_radiation_wavelength       0.71073
_diffrn_source                     'SuperNova (Mo) X-ray Source'
_reflns_Friedel_coverage           0.000
_reflns_Friedel_fraction_full      .
_reflns_Friedel_fraction_max       .
_reflns_number_gt                  1884
_reflns_number_total               1999
_reflns_odcompleteness_completeness  99.80
_reflns_odcompleteness_iscentric   1
_reflns_odcompleteness_theta       26.82
_reflns_special_details
;
 Reflections were merged by SHELXL according to the crystal
 class for the calculation of statistics and refinement.
 
 _reflns_Friedel_fraction is defined as the number of unique
 Friedel pairs measured divided by the number that would be
 possible theoretically, ignoring centric projections and
 systematic absences.
;
_reflns_threshold_expression       'I > 2\s(I)'
_computing_cell_refinement
;
CrysAlisPro, Agilent Technologies,
Version 1.171.35.19 (release 27-10-2011 CrysAlis171 .NET)
(compiled Oct 27 2011,15:02:11)
;
_computing_data_collection
;
CrysAlisPro, Agilent Technologies,
Version 1.171.35.19 (release 27-10-2011 CrysAlis171 .NET)
(compiled Oct 27 2011,15:02:11)
;
_computing_data_reduction
;
CrysAlisPro, Agilent Technologies,
Version 1.171.35.19 (release 27-10-2011 CrysAlis171 .NET)
(compiled Oct 27 2011,15:02:11)
;
_computing_molecular_graphics      'Olex2 1.3 (Dolomanov et al., 2009)'
_computing_publication_material    'Olex2 1.3 (Dolomanov et al., 2009)'
_computing_structure_refinement    'SHELXL 2017/1 (Sheldrick, 2015)'
_computing_structure_solution      ?
_refine_diff_density_max           0.448
_refine_diff_density_min           -0.580
_refine_diff_density_rms           0.100
_refine_ls_extinction_coef         .
_refine_ls_extinction_method       none
_refine_ls_goodness_of_fit_ref     1.092
_refine_ls_hydrogen_treatment      mixed
_refine_ls_matrix_type             full
_refine_ls_number_parameters       166
_refine_ls_number_reflns           1999
_refine_ls_number_restraints       0
_refine_ls_R_factor_all            0.0169
_refine_ls_R_factor_gt             0.0149
_refine_ls_restrained_S_all        1.092
_refine_ls_shift/su_max            0.001
_refine_ls_shift/su_mean           0.000
_refine_ls_structure_factor_coef   Fsqd
_refine_ls_weighting_details      
 'w=1/[\s^2^(Fo^2^)+(0.0107P)^2^+1.2162P] where P=(Fo^2^+2Fc^2^)/3'
_refine_ls_weighting_scheme        calc
_refine_ls_wR_factor_gt            0.0306
_refine_ls_wR_factor_ref           0.0311
_refine_special_details            ?
_olex2_refinement_description
;
1. Fixed Uiso
 At 1.2 times of:
  All C(H) groups
 At 1.5 times of:
  All O(H) groups
2.a Aromatic/amide H refined with riding coordinates:
 C7(H7), C3(H3), C4(H4), C5(H5), C6(H6)
;
_atom_sites_solution_hydrogens     mixed
_atom_sites_solution_primary       direct
_atom_sites_solution_secondary     ?
loop_
  _atom_site_label
  _atom_site_type_symbol
  _atom_site_fract_x
  _atom_site_fract_y
  _atom_site_fract_z
  _atom_site_U_iso_or_equiv
  _atom_site_adp_type
  _atom_site_occupancy
  _atom_site_site_symmetry_order
  _atom_site_calc_flag
  _atom_site_refinement_flags_posn
  _atom_site_refinement_flags_adp
  _atom_site_refinement_flags_occupancy
  _atom_site_disorder_assembly
  _atom_site_disorder_group
 Tl1 Tl 0.18090(2) 0.52176(2) 0.78771(2) 0.01183(5) Uani 1 1 d . . . . .
 S1 S 0.72199(14) 0.60089(3) 0.83526(11) 0.01043(17) Uani 1 1 d . . . . .
 F1 F 1.0579(3) 0.66513(8) 0.8577(3) 0.0214(5) Uani 1 1 d . . . . .
 F3 F 0.8212(4) 0.69992(8) 0.9711(3) 0.0216(5) Uani 1 1 d . . . . .
 F2 F 0.7470(4) 0.69575(8) 0.6792(3) 0.0227(5) Uani 1 1 d . . . . .
 C8 C 0.8431(6) 0.66909(13) 0.8353(5) 0.0133(7) Uani 1 1 d . . . . .
 O4 O 0.7555(4) 0.57409(9) 0.6786(3) 0.0151(5) Uani 1 1 d . . . . .
 O3 O 0.4953(4) 0.61258(10) 0.8173(3) 0.0195(6) Uani 1 1 d . . . . .
 O5 O 0.8533(4) 0.57818(9) 1.0095(3) 0.0181(5) Uani 1 1 d . . . . .
 O1 O 0.1384(4) 0.54582(9) 0.4341(3) 0.0133(5) Uani 1 1 d . . . . .
 C1 C 0.2064(6) 0.59132(13) 0.3908(4) 0.0113(7) Uani 1 1 d . . . . .
 C2 C 0.3719(5) 0.58683(13) 0.2997(4) 0.0110(7) Uani 1 1 d . . . . .
 C7 C 0.1210(6) 0.64211(13) 0.4289(5) 0.0127(7) Uani 1 1 d . . . . .
 H7 H 0.007792 0.638683 0.482992 0.015 Uiso 1 1 calc R U . . .
 C3 C 0.4822(6) 0.62733(13) 0.2415(5) 0.0138(7) Uani 1 1 d . . . . .
 H3 H 0.587912 0.614740 0.188059 0.017 Uiso 1 1 calc R U . . .
 C4 C 0.4614(6) 0.68532(14) 0.2493(5) 0.0167(8) Uani 1 1 d . . . . .
 H4 H 0.552985 0.706206 0.198656 0.020 Uiso 1 1 calc R U . . .
 C5 C 0.3275(6) 0.71518(14) 0.3200(5) 0.0176(8) Uani 1 1 d . . . . .
 H5 H 0.338923 0.754125 0.314067 0.021 Uiso 1 1 calc R U . . .
 C6 C 0.1739(6) 0.69512(14) 0.4010(5) 0.0161(8) Uani 1 1 d . . . . .
 H6 H 0.095620 0.722663 0.442180 0.019 Uiso 1 1 calc R U . . .
 O2 O 0.4240(4) 0.53437(9) 0.2736(3) 0.0149(5) Uani 1 1 d . . . . .
 H2 H 0.362(7) 0.5129(15) 0.327(6) 0.022 Uiso 1 1 d . U . . .

loop_
  _atom_site_aniso_label
  _atom_site_aniso_U_11
  _atom_site_aniso_U_22
  _atom_site_aniso_U_33
  _atom_site_aniso_U_23
  _atom_site_aniso_U_13
  _atom_site_aniso_U_12
 Tl1 0.01134(8) 0.01167(8) 0.01304(8) 0.00160(5) 0.00470(6) -0.00086(5)
 S1 0.0111(4) 0.0093(4) 0.0101(4) 0.0003(3) 0.0024(4) -0.0023(3)
 F1 0.0143(11) 0.0208(11) 0.0312(13) -0.0020(9) 0.0103(10) -0.0056(9)
 F3 0.0310(12) 0.0145(11) 0.0220(12) -0.0092(9) 0.0120(10) -0.0049(9)
 F2 0.0338(13) 0.0132(11) 0.0171(12) 0.0072(8) 0.0027(10) 0.0015(9)
 C8 0.0157(18) 0.0121(17) 0.0120(19) -0.0018(14) 0.0043(16) 0.0009(14)
 O4 0.0189(13) 0.0110(12) 0.0151(14) -0.0031(9) 0.0049(11) -0.0019(10)
 O3 0.0121(13) 0.0230(14) 0.0249(15) -0.0024(11) 0.0083(12) -0.0041(11)
 O5 0.0230(14) 0.0155(13) 0.0130(14) 0.0036(10) 0.0017(11) -0.0026(11)
 O1 0.0169(13) 0.0113(12) 0.0123(13) 0.0011(9) 0.0056(11) -0.0031(10)
 C1 0.0119(17) 0.0145(18) 0.0050(18) 0.0014(13) -0.0005(14) -0.0002(14)
 C2 0.0116(17) 0.0117(17) 0.0076(18) -0.0015(13) 0.0003(15) 0.0006(14)
 C7 0.0145(18) 0.0153(18) 0.0095(19) -0.0006(13) 0.0055(15) 0.0020(14)
 C3 0.0160(18) 0.0134(17) 0.0129(19) -0.0008(13) 0.0059(16) -0.0019(14)
 C4 0.021(2) 0.0150(18) 0.013(2) 0.0018(14) 0.0051(16) -0.0070(15)
 C5 0.023(2) 0.0074(17) 0.018(2) 0.0027(14) 0.0010(17) -0.0007(15)
 C6 0.0178(19) 0.0127(18) 0.015(2) -0.0018(14) 0.0012(16) 0.0049(15)
 O2 0.0184(14) 0.0091(12) 0.0206(15) -0.0036(10) 0.0110(12) -0.0017(10)

_geom_special_details
;
 All esds (except the esd in the dihedral angle between two l.s. planes)
 are estimated using the full covariance matrix.  The cell esds are taken
 into account individually in the estimation of esds in distances, angles
 and torsion angles; correlations between esds in cell parameters are only
 used when they are defined by crystal symmetry.  An approximate (isotropic)
 treatment of cell esds is used for estimating esds involving l.s. planes.
;
loop_
  _geom_bond_atom_site_label_1
  _geom_bond_atom_site_label_2
  _geom_bond_distance
  _geom_bond_site_symmetry_2
  _geom_bond_publ_flag
 Tl1 O1 2.722(2) . ?
 Tl1 O1 2.744(2) 3_566 ?
 S1 C8 1.827(3) . ?
 S1 O4 1.451(2) . ?
 S1 O3 1.440(2) . ?
 S1 O5 1.446(2) . ?
 F1 C8 1.331(4) . ?
 F3 C8 1.333(4) . ?
 F2 C8 1.331(4) . ?
 O1 C1 1.270(4) . ?
 C1 C2 1.453(4) . ?
 C1 C7 1.417(4) . ?
 C2 C3 1.368(5) . ?
 C2 O2 1.347(4) . ?
 C7 H7 0.9500 . ?
 C7 C6 1.365(5) . ?
 C3 H3 0.9500 . ?
 C3 C4 1.416(5) . ?
 C4 H4 0.9500 . ?
 C4 C5 1.364(5) . ?
 C5 H5 0.9500 . ?
 C5 C6 1.411(5) . ?
 C6 H6 0.9500 . ?
 O2 H2 0.84(4) . ?

loop_
  _geom_angle_atom_site_label_1
  _geom_angle_atom_site_label_2
  _geom_angle_atom_site_label_3
  _geom_angle
  _geom_angle_site_symmetry_1
  _geom_angle_site_symmetry_3
  _geom_angle_publ_flag
 O1 Tl1 O1 71.87(7) . 3_566 ?
 O4 S1 C8 103.22(14) . . ?
 O3 S1 C8 103.63(15) . . ?
 O3 S1 O4 115.14(15) . . ?
 O3 S1 O5 115.32(15) . . ?
 O5 S1 C8 103.11(15) . . ?
 O5 S1 O4 114.12(15) . . ?
 F1 C8 S1 110.8(2) . . ?
 F1 C8 F3 107.8(3) . . ?
 F3 C8 S1 110.8(2) . . ?
 F2 C8 S1 111.6(2) . . ?
 F2 C8 F1 107.9(3) . . ?
 F2 C8 F3 107.8(3) . . ?
 Tl1 O1 Tl1 108.13(7) . 3_566 ?
 C1 O1 Tl1 127.1(2) . 3_566 ?
 C1 O1 Tl1 121.3(2) . . ?
 O1 C1 C2 115.3(3) . . ?
 O1 C1 C7 120.8(3) . . ?
 C7 C1 C2 123.8(3) . . ?
 C3 C2 C1 129.8(3) . . ?
 O2 C2 C1 113.4(3) . . ?
 O2 C2 C3 116.8(3) . . ?
 C1 C7 H7 114.6 . . ?
 C6 C7 C1 130.9(3) . . ?
 C6 C7 H7 114.6 . . ?
 C2 C3 H3 115.3 . . ?
 C2 C3 C4 129.3(3) . . ?
 C4 C3 H3 115.3 . . ?
 C3 C4 H4 115.7 . . ?
 C5 C4 C3 128.6(3) . . ?
 C5 C4 H4 115.7 . . ?
 C4 C5 H5 116.1 . . ?
 C4 C5 C6 127.8(3) . . ?
 C6 C5 H5 116.1 . . ?
 C7 C6 C5 129.7(3) . . ?
 C7 C6 H6 115.1 . . ?
 C5 C6 H6 115.1 . . ?
 C2 O2 H2 110(3) . . ?

loop_
  _geom_hbond_atom_site_label_D
  _geom_hbond_atom_site_label_H
  _geom_hbond_atom_site_label_A
  _geom_hbond_distance_DH
  _geom_hbond_distance_HA
  _geom_hbond_distance_DA
  _geom_hbond_angle_DHA
  _geom_hbond_site_symmetry_A
  _geom_hbond_publ_flag
 O2 H2 O4 0.84(4) 2.24(4) 2.942(3) 142(4) 3_666 yes
 O2 H2 O1 0.84(4) 2.04(4) 2.534(3) 118(3) . yes

loop_
  _geom_torsion_atom_site_label_1
  _geom_torsion_atom_site_label_2
  _geom_torsion_atom_site_label_3
  _geom_torsion_atom_site_label_4
  _geom_torsion
  _geom_torsion_site_symmetry_1
  _geom_torsion_site_symmetry_2
  _geom_torsion_site_symmetry_3
  _geom_torsion_site_symmetry_4
  _geom_torsion_publ_flag
 Tl1 O1 C1 C2 121.0(3) . . . . ?
 Tl1 O1 C1 C2 -82.5(3) 3_566 . . . ?
 Tl1 O1 C1 C7 -59.8(4) . . . . ?
 Tl1 O1 C1 C7 96.8(3) 3_566 . . . ?
 O4 S1 C8 F1 -61.8(3) . . . . ?
 O4 S1 C8 F3 178.6(2) . . . . ?
 O4 S1 C8 F2 58.4(3) . . . . ?
 O3 S1 C8 F1 177.8(2) . . . . ?
 O3 S1 C8 F3 58.2(3) . . . . ?
 O3 S1 C8 F2 -62.0(3) . . . . ?
 O5 S1 C8 F1 57.3(3) . . . . ?
 O5 S1 C8 F3 -62.3(3) . . . . ?
 O5 S1 C8 F2 177.5(2) . . . . ?
 O1 C1 C2 C3 -177.7(3) . . . . ?
 O1 C1 C2 O2 0.9(4) . . . . ?
 O1 C1 C7 C6 177.5(3) . . . . ?
 C1 C2 C3 C4 -1.9(6) . . . . ?
 C1 C7 C6 C5 2.0(7) . . . . ?
 C2 C1 C7 C6 -3.3(6) . . . . ?
 C2 C3 C4 C5 1.1(7) . . . . ?
 C7 C1 C2 C3 3.1(6) . . . . ?
 C7 C1 C2 O2 -178.3(3) . . . . ?
 C3 C4 C5 C6 -0.9(6) . . . . ?
 C4 C5 C6 C7 0.0(6) . . . . ?
 O2 C2 C3 C4 179.5(3) . . . . ?

_shelx_res_file
;
TITL Tltrop in P21/c #14
    tlotf-htrop.res
    created by SHELXL-2017/1 at 11:14:23 on 06-Dec-2021
CELL 0.71073 6.396927 24.262248 7.732143 90 108.9174 90
ZERR 4 0.000105 0.000407 0.000154 0 0.002 0
LATT 1
SYMM -X,0.5+Y,0.5-Z
SFAC C H F O S Tl
UNIT 32 24 12 20 4 4
EQIV $1 1-X,1-Y,1-Z

L.S. 15
PLAN  1
TEMP -173
HTAB O2 O1
HTAB O2 O4_$1
CONF
BOND $H
MORE -1
fmap 2
acta
OMIT -2 50
REM <olex2.extras>
REM <HklSrc "%.\\TlOTf-Htrop.hkl">
REM </olex2.extras>

WGHT    0.010700    1.216200
FVAR       1.86139
TL1   6    0.180903    0.521758    0.787706    11.00000    0.01134    0.01167 =
         0.01304    0.00160    0.00470   -0.00086
S1    5    0.721990    0.600894    0.835257    11.00000    0.01110    0.00933 =
         0.01010    0.00031    0.00238   -0.00231
F1    3    1.057853    0.665134    0.857661    11.00000    0.01430    0.02078 =
         0.03117   -0.00201    0.01032   -0.00559
F3    3    0.821233    0.699919    0.971108    11.00000    0.03097    0.01446 =
         0.02199   -0.00917    0.01200   -0.00494
F2    3    0.747004    0.695747    0.679232    11.00000    0.03379    0.01316 =
         0.01711    0.00722    0.00274    0.00153
C8    1    0.843111    0.669088    0.835293    11.00000    0.01573    0.01207 =
         0.01203   -0.00182    0.00434    0.00091
O4    4    0.755462    0.574086    0.678567    11.00000    0.01889    0.01099 =
         0.01508   -0.00313    0.00493   -0.00193
O3    4    0.495280    0.612582    0.817349    11.00000    0.01212    0.02301 =
         0.02493   -0.00237    0.00830   -0.00408
O5    4    0.853335    0.578178    1.009476    11.00000    0.02296    0.01548 =
         0.01296    0.00357    0.00170   -0.00257
O1    4    0.138417    0.545820    0.434054    11.00000    0.01687    0.01133 =
         0.01227    0.00106    0.00565   -0.00306
C1    1    0.206436    0.591320    0.390806    11.00000    0.01194    0.01446 =
         0.00500    0.00135   -0.00054   -0.00022
C2    1    0.371871    0.586830    0.299655    11.00000    0.01157    0.01166 =
         0.00757   -0.00154    0.00026    0.00061
C7    1    0.120981    0.642110    0.428898    11.00000    0.01445    0.01530 =
         0.00947   -0.00060    0.00551    0.00202
AFIX  43
H7    2    0.007792    0.638683    0.482992    11.00000   -1.20000
AFIX   0
C3    1    0.482161    0.627327    0.241460    11.00000    0.01597    0.01343 =
         0.01287   -0.00081    0.00590   -0.00190
AFIX  43
H3    2    0.587912    0.614740    0.188059    11.00000   -1.20000
AFIX   0
C4    1    0.461414    0.685316    0.249347    11.00000    0.02121    0.01497 =
         0.01348    0.00176    0.00509   -0.00696
AFIX  43
H4    2    0.552985    0.706206    0.198656    11.00000   -1.20000
AFIX   0
C5    1    0.327458    0.715181    0.320036    11.00000    0.02283    0.00744 =
         0.01838    0.00267    0.00100   -0.00068
AFIX  43
H5    2    0.338923    0.754125    0.314067    11.00000   -1.20000
AFIX   0
C6    1    0.173924    0.695125    0.400951    11.00000    0.01784    0.01273 =
         0.01471   -0.00182    0.00123    0.00486
AFIX  43
H6    2    0.095620    0.722663    0.442180    11.00000   -1.20000
AFIX   0
O2    4    0.423957    0.534367    0.273555    11.00000    0.01839    0.00914 =
         0.02064   -0.00359    0.01095   -0.00166
H2    2    0.361994    0.512929    0.326626    11.00000   -1.50000
HKLF 4


REM  Tltrop in P21/c #14
REM R1 =  0.0149 for    1884 Fo > 4sig(Fo)  and  0.0169 for all    1999 data
REM    166 parameters refined using      0 restraints

END

WGHT      0.0107      1.2162

REM Highest difference peak  0.448,  deepest hole -0.580,  1-sigma level  0.100
Q1    1   0.7900  0.6329  0.8398  11.00000  0.05    0.45
;
_shelx_res_checksum                15810
_shelx_hkl_file
;
   0   0   2 368358. 4831.10   5
   0   0  -2 369920. 4915.00   6
   0   0   2 375053. 4700.29   2
   0   0  -2 372515. 4785.00   2
   0   0  -3-33.2916 88.4038   6
   0   0   3-47.8215 55.8231   2
   0   0  -3-37.7471 95.4970   2
   0   0  -4 53310.0 1314.64   6
   0   0  -5 94.8562 156.597   6
   0   0  -6 2694.74 377.782   6
   0   0  -7 527.639 286.748   6
   0   0  -8 13535.2 923.508   6
   0   0  -9 89.0958 288.886   6
   0  -1   1 15912.5 299.010   5
   0   1  -2 60919.1 1102.47   6
   0  -1  -2 62067.7 966.288   2
   0   1   2 61379.5 1113.45   5
   0   1   2 60453.0 885.168   2
   0  -1   2 60705.6 1025.97   2
   0   1  -2 61622.5 1084.90   2
   0   1  -2 58678.0 1069.51   5
   0  -1   2 62102.3 1011.42   5
   0  -1  -2 61021.8 1136.78   6
   0   1   3 88353.2 1315.54   2
   0   1   3 88533.4 1606.33   5
   0  -1  -3 88801.9 1677.28   6
   0  -1  -3 94026.0 1442.52   2
   0   1  -3 87143.5 1565.01   2
   0   1  -3 89710.1 1645.33   6
   0   1  -4 1874.38 236.284   6
   0  -1  -4 1968.38 252.097   6
   0   1  -5 144390. 2712.42   6
   0  -1  -5 142937. 2763.86   6
   0  -1  -6 1954.80 336.536   6
   0   1  -6 1248.91 265.831   6
   0   1  -7 40648.0 1471.47   6
   0  -1  -7 40424.5 1495.67   6
   0   1  -8 295.644 276.769   6
   0  -1  -8 253.286 319.051   6
   0  -1  -9 24188.9 1348.06   6
   0   1  -9 23058.5 1280.96   6
   0   2   1 46892.7 847.674   5
   0  -2  -1 47785.5 811.176   6
   0   2  -1 47810.5 846.562   2
   0   2   2 196823. 2406.37   2
   0   2  -2 184118. 2773.08   2
   0   2   2 195118. 2798.81   5
   0   2  -2 186804. 2699.70   6
   0   2  -2 185166. 2624.98   5
   0  -2  -2 191705. 2475.05   2
   0  -2  -2 193415. 2799.98   6
   0   2   3 9489.39 432.590   5
   0   2  -3 9336.90 418.126   2
   0  -2  -3 9645.00 460.236   6
   0   2   3 10063.1 253.423   2
   0   2  -3 9784.10 423.823   6
   0  -2  -4 64663.1 1528.15   6
   0   2   4 66117.8 1042.77   2
   0   2  -4 62849.7 1433.55   6
   0  -2  -5 15782.1 761.495   6
   0   2  -5 15742.6 723.492   6
   0   2  -6 4021.74 423.893   6
   0  -2  -6 3032.24 400.259   6
   0   2  -7 12541.7 795.848   6
   0  -2  -7 12935.7 853.468   6
   0   2  -8 5153.21 582.277   6
   0  -2  -8 7032.87 700.595   6
   0  -2  -9 866.056 406.866   6
   0   2  -9 1392.36 425.259   6
   0   3  -1 2036.93 114.833   1
   0   3  -1 1540.09 138.775   2
   0  -3  -1 1875.46 128.014   6
   0   3   1 1950.26 121.147   1
   0   3   1 1988.82 153.862   5
   0  -3   2 48940.3 940.650   6
   0   3   2 46452.5 1008.50   5
   0   3  -2 46613.5 804.677   5
   0  -3  -2 46291.0 986.923   6
   0   3  -2 49249.2 1019.69   2
   0   3  -2 47053.1 892.657   6
   0   3   3 52850.6 1197.23   5
   0   3  -3 53058.8 1182.17   2
   0  -3  -3 51634.4 1204.94   6
   0   3   3 53190.9 759.807   2
   0   3  -3 49891.5 1021.91   5
   0   3  -3 51672.6 1102.94   6
   0   3   4 40720.9 672.656   2
   0   3  -4 38399.9 1065.40   2
   0   3  -4 39310.0 1050.24   6
   0  -3  -4 39185.3 1136.85   6
   0   3  -5 76068.1 1725.30   6
   0  -3  -5 71939.3 1817.05   6
   0   3  -6 16511.4 804.036   6
   0  -3  -6 15067.6 840.388   6
   0  -3  -7 71950.0 2139.59   6
   0   3  -7 76496.4 2046.32   6
   0   3  -8 7598.05 672.296   6
   0  -3  -8 8236.82 749.521   6
   0  -3  -9 31164.4 1568.38   6
   0   3  -9 29031.7 1407.35   6
   0  -4   1 59678.3 887.376   6
   0   4  -1 57854.3 1106.38   2
   0   4  -1 58686.0 951.396   4
   0   4   1 56645.8 1072.36   5
   0   4   1 59883.9 987.154   1
   0  -4  -1 56533.0 982.541   6
   0   4  -1 60406.8 969.424   1
   0   4  -1 59126.4 863.888   6
   0   4  -2 99370.4 1386.67   5
   0  -4  -2 98670.1 1685.66   6
   0   4  -2 99675.0 1539.96   6
   0  -4   2 100456. 1596.08   6
   0   4   2 94915.2 1733.71   5
   0   4  -2 98692.3 1754.64   2
   0   4  -3 51650.1 1227.88   2
   0   4   3 53495.3 1242.61   5
   0   4  -3 54314.8 1111.88   6
   0  -4  -3 52705.3 1239.04   6
   0   4  -4 64724.2 1471.30   2
   0   4   4 58217.7 868.941   2
   0  -4  -4 66508.0 1553.51   6
   0   4   4 62189.6 1475.54   5
   0   4  -4 66350.3 1395.05   6
   0   4   5 1152.35 89.0519   2
   0   4  -5 1831.99 259.342   6
   0  -4  -5 1487.70 271.455   6
   0  -4  -6 9035.07 662.191   6
   0   4  -6 9526.45 604.291   6
   0   4  -7 179.426 233.897   6
   0  -4  -7 177.491 236.201   6
   0   4  -8 4028.00 507.966   6
   0  -4  -8 3275.97 524.343   6
   0  -4  -9 5644.09 716.763   6
   0   4  -9 4842.11 601.305   6
   0   5   0 60.3153 56.8633   5
   0   5   0 62.5311 56.8159   1
   0   5   0 193.767 77.0662   3
   0   5   0 78.5865 60.7627   2
   0   5  -1 2569.97 205.835   2
   0  -5  -1 2552.74 159.206   6
   0  -5  -1 2260.92 123.601   2
   0   5  -1 2484.90 151.343   4
   0   5  -1 2488.97 162.917   1
   0   5  -1 2447.31 106.007   6
   0  -5   1 2468.90 114.563   6
   0   5   1 2517.85 169.626   1
   0   5   1 2388.59 192.098   5
   0  -5  -2 9358.16 401.634   6
   0  -5   2 9599.71 352.171   6
   0   5  -2 9575.72 442.089   2
   0   5  -2 9968.02 342.734   1
   0   5  -2 8956.89 312.210   6
   0   5   2 9095.56 434.739   5
   0   5  -3 13766.3 587.548   2
   0   5  -3 14657.5 500.884   6
   0   5   3 13931.6 597.103   5
   0  -5  -3 12935.7 567.982   6
   0   5   4 34483.7 1058.01   5
   0   5  -4 32711.1 920.401   6
   0  -5  -4 35615.2 1094.40   6
   0   5  -4 32799.6 1032.59   2
   0  -5  -5 41182.8 1326.22   6
   0   5  -5 40522.3 1154.01   6
   0   5  -6 50668.1 1450.48   6
   0  -5  -6 49998.6 1627.14   6
   0  -5  -7 52212.8 1797.68   6
   0   5  -7 50873.2 1591.81   6
   0  -5  -8 31051.6 1476.41   6
   0   5  -8 27029.9 1231.49   6
   0  -5  -9 24420.7 1427.43   6
   0   5  -9 30122.7 1397.73   6
   0   6   0 86378.9 1359.07   5
   0   6   0 86706.8 1464.59   2
   0   6   0 85582.1 1463.74   1
   0   6   0 86184.1 1446.38   3
   0  -6   0 85536.1 1164.04   6
   0   6   1 70536.2 1338.12   5
   0   6   1 73150.1 1277.07   1
   0   6  -1 73184.4 1215.77   4
   0   6  -1 72743.8 1399.85   2
   0   6  -1 73020.9 1250.80   1
   0  -6  -1 72144.4 1149.32   2
   0  -6   1 73868.8 1046.82   6
   0  -6  -1 71303.5 1196.46   6
   0   6  -1 73758.1 1016.36   6
   0   6   1 72600.2 1175.59   6
   0   6  -2 85337.7 1340.33   6
   0   6  -2 89490.2 1444.93   1
   0   6  -2 88150.0 1430.07   4
   0   6   2 82196.1 1634.99   5
   0   6  -2 86783.8 1678.21   2
   0  -6   2 81136.6 1386.84   6
   0  -6  -2 81113.8 1523.26   6
   0   6  -3 53968.9 1331.43   2
   0   6  -3 54030.9 1088.49   6
   0  -6  -3 54447.8 1285.71   6
   0   6   3 52935.0 1307.84   5
   0   6  -4 23964.0 761.322   6
   0   6   4 24574.3 915.891   5
   0  -6  -4 25086.8 916.793   6
   0   6  -4 24154.3 898.804   2
   0   6  -5 16080.0 685.218   6
   0  -6  -5 15089.5 785.860   6
   0  -6  -6 9795.94 703.144   6
   0   6  -6 8866.61 574.154   6
   0   6  -7 506.471 245.576   6
   0  -6  -7 57.4638 241.749   6
   0  -6  -8 1457.01 408.723   6
   0   6  -8 1187.02 350.838   6
   0   6  -9 5281.86 609.488   6
   0  -6  -9 6425.25 777.479   6
   0   7   0 356.521 105.534   2
   0   7   0 349.094 107.540   1
   0   7   0 431.673 118.206   3
   0  -7   0 409.013 54.1477   6
   0   7   0 449.725 102.593   5
   0   7   1 5277.68 302.742   5
   0   7   1 5591.93 293.049   1
   0   7  -1 5170.40 325.514   2
   0   7  -1 5260.37 175.147   5
   0   7  -1 5391.88 265.686   4
   0   7  -1 5212.02 153.978   6
   0  -7  -1 5511.62 247.965   6
   0   7  -1 5638.71 282.795   1
   0   7   1 5120.87 230.451   6
   0  -7  -1 5031.07 231.316   2
   0  -7   1 5643.70 173.748   6
   0  -7   2 23709.2 576.526   6
   0  -7  -2 23154.8 434.024   2
   0   7  -2 24559.4 629.075   4
   0   7  -2 24890.8 647.241   1
   0   7   2 24889.0 786.633   5
   0   7   2 25391.4 680.070   1
   0  -7  -2 22298.8 673.676   6
   0   7  -2 24200.2 790.241   2
   0   7  -2 24259.5 537.577   6
   0   7  -3 119408. 2270.94   2
   0   7  -3 116901. 1894.84   6
   0  -7  -3 112955. 2145.60   6
   0   7  -3 120722. 1951.40   1
   0   7   3 115390. 2229.53   5
   0   7  -4 26857.1 977.107   2
   0  -7  -4 25883.8 945.613   6
   0   7   4 25944.6 967.349   5
   0   7  -4 24882.6 765.640   6
   0  -7  -5 37608.7 1280.18   6
   0   7  -5 36563.7 1075.26   6
   0   7  -6 64112.2 1653.69   6
   0  -7  -6 68034.1 1960.21   6
   0   7  -7 30780.5 1181.74   6
   0  -7  -7 28524.5 1337.25   6
   0   7  -8 42423.9 1534.11   6
   0  -7  -8 44126.8 1812.30   6
   0   7  -9 7830.24 712.228   6
   0  -7  -9 7469.14 818.341   6
   0   8   0 3420.89 246.436   3
   0   8   0 3419.59 220.017   5
   0  -8   0 3215.26 130.804   6
   0   8   0 3194.23 242.677   2
   0   8   0 3473.51 255.853   1
   0   8   1 119558. 2001.21   1
   0   8  -1 120069. 1678.11   5
   0   8  -1 124313. 1931.43   4
   0  -8  -1 124614. 1860.09   2
   0   8  -1 121197. 1978.48   1
   0  -8  -1 120907. 1821.25   6
   0  -8   1 117367. 1601.39   6
   0   8  -1 116602. 1577.50   6
   0   8   1 122920. 2042.67   5
   0   8   1 122299. 1800.61   6
   0   8  -1 126330. 2143.52   2
   0   8  -2 53235.0 1065.84   4
   0   8  -2 53857.9 1097.37   1
   0   8  -2 53121.6 904.609   6
   0   8   2 52020.3 1252.96   5
   0  -8   2 52359.0 958.594   6
   0  -8  -2 51742.6 1129.55   6
   0   8  -2 53473.1 1293.09   2
   0  -8  -2 49771.5 841.935   2
   0   8   2 54674.6 1133.25   1
   0   8  -3 70862.0 1278.21   6
   0   8   3 68974.5 1615.25   5
   0  -8  -3 65407.4 1502.65   6
   0   8  -3 67420.8 1346.90   4
   0   8  -3 70558.4 1370.18   1
   0   8  -3 71299.6 1653.75   2
   0   8  -4 8187.72 415.058   6
   0   8  -4 7615.18 402.251   1
   0   8   4 7369.69 527.737   5
   0  -8  -4 8216.32 530.838   6
   0   8  -5 8478.36 484.918   6
   0  -8  -5 7971.76 585.443   6
   0   8  -6 2222.69 307.487   6
   0  -8  -6 2136.75 377.056   6
   0  -8  -7 617.001 295.139   6
   0   8  -7 245.999 185.594   6
   0  -8  -8 1591.25 452.362   6
   0   8  -8 1162.59 311.068   6
   0   8  -9 9622.04 793.876   6
   0   9   0-1.63484 119.059   2
   0  -9   0 155.862 38.5993   6
   0   9   0 52.2430 98.3798   3
   0   9   0 104.537 84.7164   5
   0   9   0-43.8501 94.7261   1
   0   9   1 5261.14 325.231   1
   0   9   1 5056.89 238.380   6
   0   9   1 5389.25 310.612   3
   0  -9   1 4604.98 150.728   6
   0  -9  -1 5277.50 253.612   6
   0   9  -1 4925.83 344.832   2
   0   9   1 5162.86 333.427   5
   0   9  -1 4560.24 279.698   4
   0   9  -1 5027.24 306.601   1
   0   9  -1 4959.49 209.966   5
   0   9  -1 4670.52 142.694   6
   0   9   2 39750.1 968.340   1
   0   9  -2 39372.0 716.077   6
   0   9  -2 37580.1 888.740   4
   0   9  -2 36972.4 916.163   1
   0  -9  -2 38667.7 944.313   6
   0  -9  -2 37229.2 713.418   2
   0   9  -2 38421.1 1100.50   2
   0   9   2 38122.9 1064.45   5
   0  -9   2 39167.2 760.857   6
   0   9   3 12486.8 639.325   5
   0  -9  -3 12365.3 577.185   6
   0   9  -3 12203.0 634.123   2
   0   9  -3 12140.1 494.118   4
   0   9  -3 12787.8 511.491   1
   0   9  -3 12546.8 435.919   6
   0   9  -4 92221.2 1733.12   6
   0   9  -4 94305.0 1821.30   4
   0   9   4 95032.7 2141.75   5
   0  -9  -4 92276.0 2045.45   6
   0   9  -4 95121.6 1794.42   1
   0   9  -5 17853.4 690.797   1
   0  -9  -5 15412.8 821.198   6
   0   9  -5 18147.3 708.862   6
   0   9  -6 91306.8 2030.85   6
   0   9  -6 94706.3 1954.61   1
   0  -9  -6 92703.4 2397.14   6
   0   9  -7 10696.3 678.670   6
   0  -9  -7 10816.0 830.992   6
   0   9  -8 42696.6 1515.80   6
   0  -9  -8 43088.5 1821.62   6
   0   9  -9 1378.05 379.137   6
   0  10   0 74362.5 1479.87   3
   0  10   0 77219.1 1546.21   1
   0  10   0 74297.1 1370.26   5
   0 -10   0 72888.0 1083.50   6
   0  10   1 114984. 2003.91   3
   0  10  -1 115306. 1976.00   4
   0  10  -1 114829. 2146.02   2
   0  10  -1 114811. 1711.31   5
   0  10   1 116183. 2062.43   5
   0 -10  -1 115316. 1795.50   6
   0  10   1 116545. 2073.75   1
   0  10  -1 117790. 2054.57   1
   0  10  -2 20726.0 800.640   2
   0  10  -2 21174.4 462.337   6
   0  10  -2 19416.9 627.090   4
   0 -10  -2 19623.0 648.011   6
   0 -10   2 20574.5 489.895   6
   0  10   2 18967.9 738.132   5
   0  10  -2 20273.3 668.280   1
   0 -10  -2 19490.3 500.479   2
   0  10   2 19726.7 681.233   1
   0  10  -3 83335.9 1576.03   1
   0  10   3 82892.1 1838.79   5
   0 -10  -3 81440.2 1695.82   6
   0  10  -3 84021.3 1369.42   6
   0  10  -3 87948.6 1908.68   2
   0  10  -3 83955.0 1547.67   4
   0  10  -4 800.565 172.045   4
   0  10  -4 981.129 171.789   1
   0 -10  -4 1169.58 246.754   6
   0  10   4 877.201 245.167   5
   0  10  -4 848.547 151.940   6
   0 -10  -5 21623.4 971.708   6
   0  10  -5 19804.8 786.204   4
   0  10  -5 20206.4 758.572   1
   0  10  -5 19681.2 741.281   6
   0  10  -6 5547.31 446.342   6
   0  10  -6 5417.30 419.071   1
   0 -10  -6 4350.67 514.159   6
   0 -10  -7-15.4431 240.677   6
   0  10  -7 454.480 226.753   6
   0  10  -8 600.963 282.867   6
   0 -10  -8 942.464 424.871   6
   0  10  -9 9665.69 769.751   6
   0  11   0 177.563 118.463   3
   0  11   0 199.332 100.064   5
   0  11   0 82.6517 97.1360   1
   0 -11   0 152.345 43.9430   6
   0  11  -1 10742.8 512.241   1
   0 -11  -1 10620.7 383.040   6
   0  11  -1 10913.0 548.866   2
   0  11  -1 10080.2 352.916   5
   0  11   1 10813.0 516.067   1
   0  11   1 10532.7 500.306   5
   0  11  -1 9912.53 459.196   4
   0  11   1 10381.5 488.831   3
   0 -11  -2 59613.9 1096.11   2
   0 -11  -2 58890.2 1276.15   6
   0  11   2 58403.0 1352.59   1
   0  11  -2 60881.6 1296.93   4
   0  11  -2 61156.2 1522.05   2
   0  11  -2 59921.7 1334.89   1
   0  11  -2 61607.1 979.006   6
   0  11   2 62378.0 1478.83   5
   0 -11   2 61158.8 1009.08   6
   0 -11  -3 53.7493 33.9365   2
   0  11  -3 47.6310 92.2071   4
   0  11  -3-120.141 202.781   2
   0  11  -3-35.5640 100.691   1
   0  11   3 173.165 162.878   5
   0 -11  -3 85.5281 109.365   6
   0  11  -3 122.719 75.7580   6
   0  11   4 99895.8 2271.41   5
   0  11  -4 101957. 1953.70   4
   0  11  -4 100937. 1961.29   1
   0  11  -4 97058.0 1777.61   6
   0 -11  -4 99565.1 2163.37   6
   0  11  -5 2125.50 257.575   6
   0  11  -5 2559.35 284.367   1
   0  11  -5 2069.46 286.803   4
   0 -11  -5 1719.37 297.403   6
   0 -11  -6 99418.6 2535.45   6
   0  11  -6 99763.9 2103.69   1
   0  11  -6 99210.0 2187.42   4
   0  11  -6 99446.4 2114.36   6
   0 -11  -7-43.6012 258.339   6
   0  11  -7 123.465 173.324   6
   0  11  -7 55.5868 224.358   4
   0  11  -8 37404.5 1399.66   4
   0 -11  -8 37132.5 1702.41   6
   0  11  -8 33296.7 1315.46   6
   0  12   0 3238.83 284.616   3
   0  12   0 3156.97 292.750   1
   0  12   0 2800.58 239.792   5
   0 -12   0 3102.79 155.539   6
   0 -12   0 2976.36 143.437   6
   0  12  -1 220858. 3098.98   5
   0 -12  -1 221089. 3130.38   6
   0  12  -1 226174. 3630.96   2
   0  12   1 226285. 3488.21   5
   0  12  -1 226640. 3452.35   4
   0  12   1 221196. 3477.01   3
   0  12  -1 220274. 3518.86   1
   0  12   1 220524. 3527.00   1
   0 -12  -2 627.799 136.765   6
   0  12   2 644.245 191.267   5
   0  12   2 461.208 146.384   1
   0  12  -2 457.253 67.7391   6
   0  12  -2 648.340 150.243   1
   0  12  -2 596.637 141.863   4
   0 -12   2 651.460 82.0013   6
   0  12  -2 669.782 175.695   2
   0  12  -3 70631.5 1478.91   4
   0  12  -3 69635.1 1217.08   6
   0 -12  -3 64610.6 1052.86   2
   0  12   3 69540.2 1733.25   5
   0 -12  -3 66112.2 1543.02   6
   0  12  -3 67917.8 1505.90   1
   0  12  -4 4415.98 294.199   6
   0  12  -4 4258.82 343.001   4
   0 -12  -4 4493.81 417.213   6
   0  12   4 5623.48 505.741   5
   0  12  -4 4422.14 353.532   1
   0  12  -5 5450.95 412.478   1
   0  12  -5 6170.16 449.143   4
   0 -12  -5 5096.73 500.169   6
   0  12  -5 5665.26 386.796   6
   0 -12  -6 3363.77 468.165   6
   0  12  -6 2953.60 329.347   6
   0  12  -6 2758.98 332.761   1
   0  12  -6 3610.10 385.549   4
   0  12  -7 9736.28 662.267   4
   0  12  -7 9962.13 638.718   6
   0 -12  -7 9150.57 784.990   6
   0  12  -8 1342.50 339.050   4
   0 -12  -8 1115.10 409.099   6
   0  13   0 96.8881 97.6223   5
   0 -13   0 135.994 45.4516   6
   0  13   0 243.877 129.397   3
   0  13   0 117.325 118.123   1
   0 -13   0 131.564 47.9476   6
   0  13   1 77.8991 137.726   3
   0  13  -1 13.6206 103.637   4
   0  13  -1 137.603 94.7450   5
   0  13   1 541.572 164.292   5
   0 -13  -1 149.406 87.9675   6
   0  13   1 503.077 184.651   1
   0  13  -1 54.4024 109.571   1
   0  13  -2 70503.8 1585.35   1
   0 -13   2 69608.7 1070.36   6
   0 -13  -2 70663.8 1442.19   6
   0  13   2 73063.4 1627.67   1
   0  13   2 70984.7 1674.14   5
   0  13  -2 72221.4 1532.85   4
   0  13   2 71539.2 1575.33   3
   0  13  -2 69626.2 1060.76   6
   0 -13  -3 6647.64 262.058   2
   0 -13  -3 7104.88 450.455   6
   0  13  -3 7394.51 438.587   4
   0  13  -3 7453.70 308.790   6
   0  13  -3 6654.91 433.826   1
   0  13   3 6900.33 516.154   5
   0  13  -4 154663. 2424.69   6
   0  13   4 148579. 3052.68   5
   0  13  -4 150892. 2719.02   1
   0  13  -4 147925. 2670.70   4
   0 -13  -4 152612. 2902.03   6
   0  13  -5 8382.74 526.195   1
   0  13  -5 8108.81 525.353   4
   0 -13  -5 7212.46 584.618   6
   0  13  -5 8411.53 456.867   6
   0  13  -6 58812.9 1501.74   6
   0  13  -6 60658.4 1592.66   1
   0  13  -6 61774.7 1658.60   4
   0 -13  -6 61310.2 1917.45   6
   0  13  -7 2268.76 373.059   4
   0 -13  -7 2367.15 447.483   6
   0  13  -8 30281.7 1280.03   4
   0 -13  -8 33204.9 1599.15   6
   0  14   0 41749.4 1146.91   3
   0 -14   0 41336.2 722.106   6
   0  14   0 41645.7 1033.16   5
   0  14   0 43418.1 1227.65   1
   0 -14   0 41710.0 739.282   6
   0  14   1 161699. 2809.03   5
   0  14   1 165062. 2930.17   1
   0  14  -1 165329. 2913.27   1
   0  14   1 162798. 2863.82   3
   0 -14  -1 163443. 2442.33   6
   0  14   2 39755.3 1193.36   5
   0  14  -2 39282.6 1139.58   1
   0  14   2 37646.5 1140.80   1
   0 -14   2 36201.9 617.127   6
   0  14  -2 35919.6 621.245   6
   0  14   2 38623.7 1120.75   3
   0 -14  -2 39748.5 990.985   6
   0  14  -2 41019.9 1109.17   4
   0  14   3 66196.7 1727.29   5
   0  14  -3 64994.7 1130.46   6
   0 -14  -3 65433.8 1528.18   6
   0  14  -3 62239.1 1531.51   1
   0  14  -3 61812.3 1469.77   4
   0  14  -4 852.210 199.689   4
   0 -14  -4 614.191 209.511   6
   0  14  -4 1038.90 159.766   6
   0  14  -4 962.608 214.077   1
   0  14   4 1222.76 309.518   5
   0  14  -5 8377.29 454.848   6
   0 -14  -5 7884.61 609.021   6
   0  14  -5 8850.70 554.615   1
   0  14  -5 8437.80 536.592   4
   0  14  -6 112.194 172.091   1
   0  14  -6-66.3042 186.149   4
   0 -14  -6 451.039 251.531   6
   0  14  -7 140.186 217.413   4
   0 -14  -7 456.232 282.459   6
   0 -14  -8 820.047 379.061   6
   0  14  -8 750.944 297.672   4
   0 -15   0 225.340 61.0087   6
   0  15   0 33.2830 125.201   1
   0  15   0 179.305 140.160   3
   0  15   0 131.996 112.811   5
   0 -15   0 198.824 55.0752   6
   0 -15  -1 7315.77 330.493   6
   0  15   1 6951.58 475.883   3
   0  15  -1 6004.00 442.888   1
   0  15   1 6883.94 455.417   5
   0  15   1 7364.54 505.355   1
   0 -15  -2 21793.1 706.350   6
   0  15   2 21711.5 839.241   3
   0  15   2 23720.2 903.218   5
   0  15   2 21938.6 872.049   1
   0  15  -2 23931.1 842.845   4
   0  15  -2 23166.4 872.616   1
   0 -15  -3 69009.8 1601.19   6
   0  15  -3 69872.0 1682.39   1
   0  15  -3 70335.4 1178.31   6
   0  15  -3 70491.7 1618.02   4
   0  15   3 67145.7 1699.15   1
   0  15   3 70217.4 1836.60   5
   0  15  -4 60278.5 1207.85   6
   0  15  -4 59564.8 1503.23   4
   0 -15  -4 59242.2 1603.23   6
   0  15  -4 60495.6 1563.86   1
   0  15  -5 21685.7 900.093   1
   0 -15  -5 21227.5 997.886   6
   0  15  -5 20164.2 861.815   4
   0 -15  -6 53530.7 1784.55   6
   0  15  -6 51396.3 1540.27   4
   0  15  -6 51994.0 1517.10   1
   0  15  -7 5341.77 518.028   4
   0 -15  -7 5527.09 650.415   6
   0 -15  -8 36058.2 1691.42   6
   0  15  -8 35299.7 1420.62   4
   0 -16   0 69713.3 1083.72   6
   0  16   0 72803.8 1673.54   3
   0 -16   0 69499.5 1098.09   6
   0  16   0 73669.5 1520.84   5
   0  16   0 74414.1 1771.63   1
   0  16  -1 61773.5 1592.67   1
   0  16   1 63190.4 1578.66   3
   0  16   1 59912.7 1484.46   5
   0 -16  -1 62949.1 1182.42   6
   0  16   1 60251.3 1598.23   1
   0  16   2 41313.6 1284.82   1
   0  16   2 42439.8 1272.11   3
   0  16  -2 43025.1 1290.38   1
   0  16  -2 42203.8 1223.64   4
   0 -16  -2 42695.8 1062.91   6
   0  16   2 43721.6 1304.24   5
   0  16   3 48228.4 1430.46   1
   0  16  -3 48361.7 1390.72   1
   0  16  -3 50242.0 1356.36   4
   0  16  -3 47940.7 875.161   6
   0  16   3 50017.7 1516.15   5
   0 -16  -3 49823.7 1306.04   6
   0 -16  -4 3683.02 382.561   6
   0  16  -4 3028.60 353.184   1
   0  16  -4 3239.14 349.032   4
   0  16  -5 21066.1 899.198   4
   0 -16  -5 23226.7 1041.27   6
   0  16  -5 22075.0 937.694   1
   0  16  -6 401.228 239.782   4
   0  16  -6 352.544 174.447   1
   0 -16  -6 664.637 292.153   6
   0 -16  -7 40.6701 252.068   6
   0  16  -7 2.49297 230.640   4
   0 -16  -8 4182.95 623.842   6
   0  16  -8 4586.12 540.373   4
   0  17   0 431.466 195.353   1
   0 -17   0 493.851 73.5944   6
   0  17   0 278.527 170.162   3
   0 -17   0 322.021 58.9715   6
   0  17  -1 1807.60 289.387   1
   0 -17  -1 2101.28 186.671   6
   0  17   1 1626.63 284.353   1
   0  17   1 2136.26 289.325   5
   0  17   1 1772.57 272.232   3
   0  17   2 680.324 211.654   1
   0  17  -2 694.427 192.584   4
   0  17  -2 1013.12 222.880   1
   0  17   2 1184.70 249.497   5
   0 -17  -2 655.968 147.370   6
   0  17   2 964.413 242.038   3
   0  17  -3 4361.19 398.892   4
   0 -17  -3 5337.03 404.374   6
   0  17   3 5649.06 509.853   5
   0  17   3 4972.91 464.620   1
   0  17   3 4725.89 441.920   3
   0  17  -3 4951.90 436.848   1
   0 -17  -4 6380.53 499.948   6
   0  17  -4 6849.24 503.830   4
   0  17  -4 6881.37 525.713   1
   0  17  -5 28613.7 1107.79   1
   0 -17  -5 28803.5 1179.90   6
   0  17  -5 28566.6 1084.03   4
   0 -17  -6 28643.6 1280.64   6
   0  17  -6 27852.5 1128.94   4
   0  17  -6 27793.0 1120.94   1
   0 -17  -7 15714.8 1037.41   6
   0  17  -7 16211.4 914.713   4
   0  17  -8 32391.7 1399.83   4
   0 -17  -8 34079.7 1637.82   6
   0  18   0 109251. 2306.73   1
   0  18   0 106747. 2183.59   3
   0 -18  -1 42225.7 912.849   6
   0  18  -1 41096.1 1326.70   1
   0  18   1 41267.0 1336.18   1
   0  18   1 42073.3 1228.33   5
   0  18   1 40274.6 1274.05   3
   0  18  -2 43625.6 1365.59   1
   0  18   2 42691.5 1376.48   1
   0 -18  -2 41369.0 1059.32   6
   0  18   2 43462.6 1345.03   5
   0  18   2 44205.9 1370.18   3
   0  18  -2 42155.2 1311.59   4
   0  18  -3 19244.8 888.553   1
   0  18   3 20789.7 934.250   3
   0  18   3 18963.1 914.639   1
   0  18  -3 18739.9 840.007   4
   0 -18  -3 19286.4 774.737   6
   0  18  -4 33384.7 1213.01   1
   0  18  -4 33392.6 1162.77   4
   0 -18  -4 34467.4 1179.19   6
   0  18  -5 7406.70 574.842   1
   0  18  -5 6468.63 537.010   4
   0 -18  -5 7044.28 583.633   6
   0  18  -6 3305.36 430.878   4
   0  18  -6 3454.33 417.632   1
   0 -18  -6 3165.14 463.013   6
   0  18  -7 405.804 255.516   4
   0 -18  -7-184.309 256.854   6
   0  19   0 737.427 240.752   1
   0  19   0 639.889 219.714   3
   0 -19  -1 1698.43 171.003   6
   0  19   1 1701.47 287.681   3
   0  19   1 1970.88 323.156   1
   0  19  -1 1190.70 269.811   1
   0  19  -2 1876.97 314.002   1
   0  19   2 2141.94 348.410   1
   0  19   2 1524.30 309.584   3
   0 -19  -2 1830.62 220.833   6
   0 -19  -3 7478.75 485.893   6
   0  19   3 7773.94 591.973   3
   0  19  -3 7224.13 557.982   1
   0  19  -3 6456.89 524.041   4
   0  19   3 5635.59 520.371   1
   0  19   4 24400.4 1084.41   3
   0 -19  -4 24703.9 988.449   6
   0  19  -4 24066.8 1045.44   1
   0  19  -4 22811.8 984.224   4
   0 -19  -5 36085.3 1334.39   6
   0  19  -5 36134.3 1291.21   4
   0  19  -5 35333.2 1312.83   1
   0  19  -6 9797.32 699.410   4
   0 -19  -6 11374.0 816.317   6
   0  19  -6 11652.2 750.929   1
   0 -19  -7 39758.5 1646.65   6
   0  19  -7 35669.6 1431.98   4
   0  20   0 62099.1 1663.04   3
   0  20   0 62581.6 1756.56   1
   0  20  -1 44530.6 1437.71   1
   0  20   1 41010.4 1336.12   3
   0  20   1 41522.2 1409.26   1
   0 -20  -2 76126.8 1551.84   6
   0  20  -2 77518.0 2000.14   1
   0  20   2 74317.1 1970.43   3
   0  20   2 72552.9 1975.68   1
   0  20   3 6636.23 581.187   1
   0  20  -3 6738.70 561.614   1
   0  20  -3 6884.16 552.017   4
   0 -20  -3 6755.45 458.073   6
   0  20   3 7840.27 620.801   3
   0  20   4 35523.3 1364.38   3
   0 -20  -4 35453.9 1207.33   6
   0  20  -4 34973.2 1321.60   1
   0  20  -4 34800.3 1269.98   4
   0 -20  -5 3670.60 444.701   6
   0  20  -5 4059.86 468.805   1
   0  20  -5 3695.28 456.680   4
   0  20  -6 1252.04 314.496   4
   0 -20  -6 1990.57 393.386   6
   0 -20  -7 140.274 307.377   6
   0  20  -7 370.601 298.384   4
   0  21   0 830.065 266.046   3
   0  21   0 687.648 255.894   1
   0  21  -1 12606.7 764.144   1
   0  21   1 12265.8 719.918   3
   0  21   1 12549.4 769.637   1
   0  21  -2 3302.80 405.884   1
   0  21   2 4301.13 489.244   3
   0  21   2 4439.84 489.742   1
   0 -21  -3 28131.2 961.084   6
   0  21   3 26090.5 1178.70   1
   0  21   3 28800.9 1216.04   3
   0  21  -3 26145.7 1139.48   1
   0  21  -3 27409.0 1133.68   4
   0  21  -4 2729.77 394.025   4
   0  21   4 3049.67 462.523   3
   0  21  -4 2296.56 370.170   1
   0 -21  -4 3133.35 369.196   6
   0 -21  -5 36793.9 1355.51   6
   0  21  -5 35731.0 1385.54   1
   0  21  -5 34982.1 1335.33   4
   0  21   5 34868.3 1436.79   3
   0 -21  -6 3277.08 469.328   6
   0  21  -6 2906.06 428.438   4
   0  21  -7 43617.9 1643.69   4
   0 -21  -7 40329.7 1688.76   6
   0  22   0 91689.4 2306.08   1
   0  22   0 91410.1 2179.23   3
   0  22  -1 10479.3 715.823   1
   0  22   1 10161.6 677.301   3
   0  22   1 9442.25 692.889   1
   0  22  -2 66159.8 1908.87   1
   0  22   2 66153.3 1935.62   1
   0  22   2 66099.1 1903.44   3
   0  22  -3 5088.20 507.206   1
   0  22   3 4561.53 527.743   3
   0  22  -3 4375.51 476.142   4
   0  22   3 4329.72 502.249   1
   0 -22  -4 22973.6 963.847   6
   0  22   4 20732.6 1097.41   3
   0  22  -4 20471.4 1044.26   1
   0  22  -4 21496.3 1038.67   4
   0  22  -5-70.4293 229.392   4
   0  22   5 341.598 295.754   3
   0 -22  -5 256.719 217.464   6
   0  22  -5-55.4505 245.943   1
   0  22  -6 338.792 271.027   4
   0 -22  -6 29.4228 233.750   6
   0 -22  -7 1924.51 469.981   6
   0  22  -7 1400.81 376.615   4
   0  23   0 1366.21 315.610   3
   0  23   0 1457.55 336.010   1
   0  23  -1 8159.17 652.851   1
   0  23   1 7543.08 594.150   3
   0  23   1 7801.43 643.613   1
   0  23   2 1259.52 324.854   1
   0  23   2 1137.65 309.501   3
   0  23  -2 309.064 239.244   1
   0  23   3 32352.0 1362.71   3
   0  23   3 31229.6 1354.19   1
   0  23  -3 30200.3 1288.56   1
   0  23   4-80.8655 241.930   3
   0  23  -4 41.6101 220.431   4
   0  23  -4-25.0064 233.342   1
   0  23  -5 50078.8 1710.55   4
   0  23  -5 50812.4 1755.73   1
   0  23   5 49642.6 1820.99   3
   0  23  -6-196.387 273.819   4
   0  23   6 106.963 280.035   3
   0  24   0 70203.3 1910.70   3
   0  24   0 64588.1 1960.44   1
   0  24   1 4947.23 496.624   3
   0  24  -1 4290.78 497.953   1
   0  24   1 3643.44 468.663   1
   0  24   2 58159.3 1881.19   1
   0  24  -2 60214.9 1877.85   1
   0  24   2 64267.7 1910.71   3
   0  24   3 491.688 281.291   3
   0  24  -3 447.801 271.874   1
   0  24   3 552.883 323.669   1
   0  24  -4 13706.4 890.467   1
   0  24  -4 13300.8 876.327   4
   0  24   4 14034.3 947.140   3
   0  24  -5-263.496 287.352   1
   0  24   5 384.399 347.900   3
   0  24  -5 232.171 253.978   4
   0  24  -6 190.342 304.041   4
   0  24   6 224.224 366.100   3
   0  25   0 1033.21 292.778   3
   0  25   0 665.556 314.831   1
   0  25   1 2837.66 431.590   1
   0  25  -1 3276.56 469.556   1
   0  25   1 4188.94 470.221   3
   0  25  -2 240.121 255.513   1
   0  25   2 944.067 325.545   3
   0  25   2 822.009 315.489   1
   0  25   3 47645.8 1746.98   3
   0  25   3 45422.1 1735.91   1
   0  25  -3 48798.2 1724.73   1
   0  25  -4 1562.36 358.440   4
   0  25   4 2160.69 458.559   3
   0  25  -4 2375.12 417.981   1
   0  25  -5 38211.8 1564.93   4
   0  25   5 38131.6 1654.82   3
   0  25  -5 38874.2 1579.82   1
   0  25  -6 2870.02 463.939   4
   0  26   0 49728.2 1742.86   1
   0  26   1 12007.4 852.433   1
   0  26   1 12645.5 816.405   3
   0  26  -1 12126.7 842.493   1
   0  26   2 42156.0 1635.78   1
   0  26  -2 43578.3 1637.94   1
   0  26   2 45745.8 1636.88   3
   0  26   3 4596.00 599.850   3
   0  26   3 4372.78 586.411   1
   0  26  -3 3160.12 470.971   1
   0  26   4 8430.15 769.935   3
   0  26  -4 7019.08 674.463   1
   0  26  -5-402.366 328.009   4
   0  26  -5 28.2706 259.037   1
   0  26   5 271.319 353.369   3
   0  27   0 336.397 294.620   1
   0  27   1 4112.05 543.471   1
   0  27   1 3343.98 446.043   3
   0  27  -1 4404.36 544.795   1
   0  27   2 8487.35 763.171   1
   0  27  -2 9857.46 796.398   1
   0  27   2 8398.08 728.550   3
   0  27  -3 22236.2 1180.84   1
   0  27   3 20899.6 1161.61   3
   0  27   3 19028.7 1159.69   1
   0  27   4 20892.8 1235.85   3
   0  27  -4 22309.4 1203.01   1
   0  27  -5 24001.8 1295.24   4
   0  27   5 25827.9 1412.82   3
   0  28   0 31328.5 1424.60   1
   0  28   1 32859.1 1460.32   1
   0  28   1 34477.6 1403.85   3
   0  28  -1 33658.9 1465.37   1
   0  28   2 18373.3 1052.10   3
   0  28   2 18012.0 1105.15   1
   0  28  -2 17909.1 1071.75   1
   0  28   3 6993.78 743.315   1
   0  28   3 6454.77 683.253   3
   0  28  -3 8421.09 750.234   1
   0  28   4 8754.36 825.439   3
   0  28  -4 6335.01 671.168   1
   0  29   0 91.0854 265.487   1
   0  29   1 502.820 301.645   1
   0  29   1 793.857 306.762   3
   0  29  -1 464.470 319.504   1
   0  29   2 9052.98 765.416   3
   0  29   2 9113.05 809.347   1
   0  29  -2 8376.50 772.895   1
   0  29   3 1571.81 445.733   3
   0  29  -3 2161.44 432.659   1
   0  29  -4 15733.6 1046.85   1
   0  29   4 15400.5 1085.48   3
   0  30   0 6421.32 695.835   1
   0  30   1 20900.3 1121.65   3
   0  30  -1 20725.0 1192.14   1
   0  30   1 20813.2 1195.74   1
   0  30  -2 7731.02 742.246   1
   0  30   2 7457.35 766.417   1
   0  30   2 6979.47 689.107   3
   0  30  -3 12857.6 958.552   1
   0  30   3 10794.2 886.779   3
   0  30  -4 6684.25 727.886   1
   0  31   0 15.1688 279.624   1
   0  31   1 806.823 341.006   3
   0  31  -1 325.666 304.371   1
   0  31   2 4571.31 587.241   3
   0  31  -2 3546.37 565.736   1
   0  31   3 1456.02 417.835   3
   0  32   2 322.959 291.866   3
   1   0  -9-182.178 249.801   6
   1   0  -8 59169.4 1945.77   6
   1   0  -7-70.7493 187.349   6
   1   0  -6 109281. 2168.29   2
  -1   0   6 114070. 2278.86   5
   1   0  -6 115282. 2482.93   6
  -1   0   5 127.158 111.742   5
   1   0  -5 324.497 166.284   6
  -1   0   4 121836. 2212.26   5
   1   0  -4 125850. 1997.28   2
   1   0  -4 126952. 2298.29   6
   1   0  -3 30.6046 54.1324   2
   1   0  -3 64.3021 89.7490   6
   1   0  -2 79450.9 1406.56   6
   1   0  -2 83349.1 1251.22   2
   1   0  -1 71.8796 40.8593   2
  -1   0   0 48180.0 839.636   6
   1   0   0 47341.5 748.505   3
  -1   0  -1 69.8449 70.6393   6
  -1   0  -2 136975. 2221.28   6
  -1   0  -3 325.033 152.249   6
  -1   0  -4 62199.1 1510.02   6
  -1   0  -5 483.083 205.302   6
  -1   0  -6 73750.2 1971.27   6
  -1   0  -7 553.480 281.735   6
  -1   0  -8 74752.2 2319.13   6
   1  -1  -9 35253.6 1603.54   6
   1   1  -9 34111.2 1530.60   6
   1   1  -8 1099.23 352.188   6
   1  -1  -8 1083.89 358.640   6
   1   1  -7 7968.01 624.944   6
   1   1  -7 7300.77 512.504   2
   1  -1  -7 6531.41 589.130   6
   1   1  -6 10481.6 648.289   6
  -1  -1   6 9525.52 548.991   5
   1   1  -6 9213.61 539.640   2
   1  -1  -6 10428.9 666.888   6
  -1   1   6 9971.89 593.947   5
   1  -1  -6 9434.49 497.636   2
   1  -1  -5 480.304 168.791   6
   1   1  -5 271.047 167.466   6
   1  -1  -5 55.9130 121.628   2
  -1  -1   5 446.540 143.742   5
   1   1  -5 61.7204 131.865   2
  -1   1   5 128.087 127.380   5
   1  -1  -4 1751.06 243.258   6
   1   1  -4 1589.47 227.077   6
  -1  -1   4 1709.70 210.108   5
   1  -1  -4 1642.81 156.696   2
   1   1  -4 1679.15 176.196   2
  -1   1   4 1549.82 216.776   5
   1  -1  -3 51117.1 1175.52   6
   1   1  -3 52831.2 1150.44   6
   1   1  -3 52622.8 1001.74   2
   1  -1  -3 51185.3 929.369   2
  -1   1   3 52328.7 922.982   2
   1   1  -2 536.443 83.8211   2
   1   1  -2 657.738 113.257   6
   1  -1  -2 534.052 73.1182   2
   1  -1  -2 679.772 64.4482   1
   1  -1  -2 1011.31 140.533   6
   1   1  -1 39024.2 640.692   4
  -1   1   1 40078.1 619.419   1
   1  -1  -1 39943.0 670.344   2
   1   1  -1 39461.0 682.316   2
   1   1   0 174.761 59.9008   3
  -1  -1   0 104.355 51.6122   6
   1   1   0 102.467 35.6343   2
  -1   1  -1 76415.9 1305.51   6
  -1  -1  -1 77697.1 1319.80   6
  -1   1  -2 11702.9 461.409   6
  -1  -1  -2 12785.1 491.658   6
   1   1   3 186466. 2726.45   2
  -1   1  -3 176802. 2904.71   6
  -1  -1  -3 176635. 2943.40   6
  -1   1  -4 908.880 205.833   6
  -1  -1  -4 459.773 175.049   6
  -1  -1  -5 93392.6 2127.33   6
  -1   1  -5 90976.7 2067.23   6
  -1   1  -6 9223.23 646.720   6
  -1  -1  -6 7647.43 613.321   6
  -1   1  -7 12739.6 837.244   6
  -1  -1  -7 13804.8 888.811   6
  -1  -1  -8 1085.34 393.807   6
  -1   1  -8 908.397 379.898   6
  -1   1  -9 551.914 348.116   6
   1  -2  -9 5838.96 690.570   6
   1   2  -9 6543.71 691.405   6
   1  -2  -8 34862.0 1492.24   6
   1   2  -8 35061.5 1427.19   6
   1  -2  -7 11029.0 770.192   6
   1   2  -7 10712.2 714.877   6
   1   2  -7 11458.6 655.062   2
  -1   2   6 122255. 2503.90   5
  -1  -2   6 123164. 2292.82   5
   1  -2  -6 122491. 2648.98   6
   1   2  -6 120656. 2529.22   6
   1  -2  -6 122920. 2191.00   2
   1   2  -6 120911. 2448.87   2
  -1   2   5 10135.2 576.859   5
   1  -2  -5 10625.2 611.223   6
  -1  -2   5 8697.32 462.042   5
   1  -2  -5 10146.4 428.351   2
   1   2  -5 9401.54 497.299   2
   1   2  -5 10953.0 585.901   6
  -1   2   4 127295. 2367.20   5
   1   2  -4 131925. 2172.87   2
   1  -2  -4 130444. 2398.60   6
   1  -2  -4 129295. 1957.87   2
   1   2  -4 129780. 2296.41   6
  -1  -2   4 130847. 2198.55   5
   1  -2  -3 41095.7 1029.17   6
   1   2  -3 41791.0 968.292   6
   1   2  -3 40984.6 881.356   2
   1  -2  -3 40899.4 755.259   2
  -1   2   3 42061.4 751.455   2
   1  -2  -3 44697.4 789.289   1
   1   2  -2 121990. 1870.99   6
  -1   2   2 121323. 1697.07   2
   1  -2  -2 121891. 1708.06   2
   1  -2  -2 114930. 1938.37   6
   1   2  -2 122984. 1811.52   2
  -1   2   2 125996. 1674.91   1
   1  -2  -2 123136. 1731.56   1
  -1   2   1 450.378 60.1428   1
   1   2  -1 457.216 67.7202   2
   1   2  -1 446.684 60.0468   4
  -1   2   0 29960.2 609.813   6
   1   2   0 29131.7 628.916   3
  -1  -2   0 30125.8 598.978   6
   1   2   0 28825.6 524.918   2
  -1   2  -1 75278.6 1268.38   6
  -1  -2  -1 73132.3 1286.16   6
  -1   2  -2 1542.24 171.497   6
  -1  -2  -2 1124.13 157.504   6
   1   2   3 2089.68 181.740   2
  -1   2  -3 2644.00 254.725   6
  -1  -2  -3 2225.18 253.271   6
  -1   2  -4 15070.0 667.190   6
  -1  -2  -4 16384.0 728.946   6
  -1   2  -5 2429.27 312.980   6
  -1  -2  -5 2009.92 309.157   6
  -1   2  -6 60034.9 1720.31   6
  -1  -2  -6 62670.6 1830.67   6
  -1  -2  -7 3913.59 507.131   6
  -1   2  -7 4535.09 514.718   6
  -1   2  -8 44102.3 1708.02   6
  -1  -2  -8 46965.3 1827.19   6
  -1   2  -9 1977.83 472.316   6
   1   3  -9 33475.9 1487.91   6
   1  -3  -9 35176.2 1638.84   6
   1   3  -8 6105.69 591.989   6
   1  -3  -8 5402.88 623.824   6
   1   3  -7 39384.3 1306.69   2
   1  -3  -7 41650.7 1527.05   6
   1   3  -7 38223.8 1359.97   6
  -1   3   7 40442.4 1378.14   5
   1   3  -6 5291.95 433.724   2
  -1  -3   6 5008.02 366.461   5
  -1   3   6 5425.96 476.263   5
   1  -3  -6 5690.52 524.955   6
   1  -3  -6 4568.89 312.768   2
   1   3  -6 5196.16 450.042   6
  -1  -3   5 2913.50 259.539   5
   1  -3  -5 3234.98 358.321   6
   1   3  -5 2119.25 246.843   2
   1   3  -5 3296.13 319.004   6
   1  -3  -5 2924.00 214.629   2
  -1   3   5 3017.11 335.746   5
  -1   3   4 12842.9 361.759   2
   1   3  -4 13517.2 563.001   6
  -1  -3   4 12680.0 499.087   5
  -1   3   4 13549.9 633.052   5
   1  -3  -4 13684.2 399.483   2
   1  -3  -4 13058.4 621.144   6
   1   3  -4 13074.5 531.469   2
   1   3  -3 24982.3 684.278   6
   1  -3  -3 25004.4 582.779   1
   1  -3  -3 23757.2 503.564   2
   1   3  -3 24052.8 651.142   2
  -1   3   3 23964.9 498.405   2
   1  -3  -3 24097.5 759.232   6
   1   3  -2 11861.0 258.695   1
   1   3  -2 11777.8 384.846   2
   1  -3  -2 12378.5 367.125   1
  -1   3   2 12426.6 337.730   1
   1  -3  -2 12429.7 314.436   2
   1  -3  -2 11706.5 442.013   6
   1   3  -2 12145.1 386.124   6
   1   3  -1 268649. 3471.26   4
  -1   3   1 258734. 3476.65   1
  -1  -3   1 272917. 3345.65   1
   1   3  -1 267727. 3485.46   2
   1   3   0 19569.6 535.427   3
   1   3   0 20492.2 420.145   2
  -1   3   0 19924.4 480.942   6
  -1  -3   0 20829.1 468.096   6
  -1   3  -1 289841. 3932.48   6
  -1  -3  -1 297739. 3999.12   6
   1   3   1 299237. 3703.31   2
  -1   3  -2 13636.0 487.275   6
  -1  -3  -2 14373.6 539.510   6
  -1  -3  -3 125705. 2326.21   6
   1   3   3 134005. 1947.50   2
  -1   3  -3 125129. 2219.70   6
   1   3   4 11574.7 373.890   2
  -1  -3  -4 12953.1 656.018   6
  -1   3  -4 11569.3 571.128   6
  -1   3  -5 46724.0 1352.23   6
  -1  -3  -5 46450.6 1438.88   6
  -1  -3  -6 15246.4 869.480   6
  -1   3  -6 14904.9 797.296   6
  -1  -3  -7 5461.29 599.158   6
  -1   3  -7 5792.63 567.254   6
  -1   3  -8 1095.94 372.483   6
  -1  -3  -8 1498.98 455.911   6
  -1   3  -9 242.293 285.362   6
   1  -4  -9 2085.59 500.391   6
   1   4  -9 2085.14 440.471   6
   1   4  -8 14209.9 877.374   6
   1  -4  -8 15291.2 1008.70   6
   1  -4  -7 24546.7 1161.27   6
   1   4  -7 24977.3 1042.60   2
   1   4  -7 23993.5 1043.14   6
  -1   4   7 23959.4 1063.95   5
   1   4  -6 72574.6 1789.14   6
   1  -4  -6 73258.4 1970.74   6
  -1   4   6 72365.7 1883.62   5
   1   4  -6 75031.5 1866.65   2
   1  -4  -6 72984.9 1405.38   2
  -1   4   5 38770.6 1225.04   5
   1   4  -5 39463.8 1147.69   2
   1  -4  -5 38738.8 832.635   2
   1   4  -5 36656.5 1088.76   6
  -1  -4   5 36940.1 930.424   5
   1  -4  -5 37132.8 1219.98   6
  -1   4   4 194405. 3329.66   5
   1  -4  -4 195500. 2691.08   2
  -1  -4   4 199436. 2912.51   5
   1   4  -4 196972. 3090.81   6
   1   4  -4 202704. 3136.91   2
   1  -4  -4 198776. 3308.89   6
   1   4  -3 45642.1 785.371   1
   1   4  -3 45619.4 984.530   6
   1   4  -3 48366.2 1034.71   2
   1  -4  -3 45264.8 1120.52   6
   1  -4  -3 45877.7 777.072   2
  -1  -4   2 188780. 2468.83   1
   1   4  -2 191753. 2731.11   2
   1   4  -2 189865. 2504.49   1
   1  -4  -2 191165. 2703.97   1
   1   4  -2 188848. 2668.35   4
   1  -4  -2 183622. 2819.90   6
  -1   4   2 193399. 2643.51   1
   1   4  -2 190070. 2643.08   6
   1   4  -1 4761.63 220.247   4
   1   4  -1 4861.86 220.621   2
   1   4  -1 4778.23 181.352   6
  -1  -4   1 4790.84 183.573   1
  -1   4   1 4401.42 224.196   1
   1   4  -1 4613.07 173.905   1
  -1  -4   0 44435.7 786.400   6
   1  -4   0 45259.2 664.354   4
   1   4   0 41704.7 923.073   3
  -1   4   0 44029.1 684.241   4
   1   4   0 43310.6 747.804   2
  -1   4   0 43088.1 813.927   6
  -1   4   0 43738.9 833.719   1
  -1   4  -1 500.493 91.6425   6
   1   4   1 351.631 53.5637   2
  -1  -4  -1 355.747 96.2379   6
   1  -4   1 483.137 105.631   6
   1   4   2 501.404 51.3975   2
  -1   4  -2 378.073 98.5744   6
  -1  -4  -2 798.655 154.166   6
  -1  -4  -3 544.233 168.422   6
  -1   4  -3 327.411 117.568   6
   1   4   4 41138.0 736.154   2
  -1   4  -4 41379.6 1139.62   6
  -1  -4  -4 44141.6 1276.69   6
  -1   4  -5 9000.96 553.270   6
  -1  -4  -5 10041.7 653.090   6
  -1   4  -6 42044.8 1378.74   6
  -1  -4  -6 45085.4 1555.48   6
  -1   4  -7 13956.6 848.597   6
  -1  -4  -7 13803.7 922.115   6
  -1   4  -8 27539.8 1287.12   6
  -1  -4  -8 25405.7 1368.19   6
  -1   4  -9 11731.5 915.020   6
   1   5 -10 10084.0 871.308   6
   1  -5  -9 17887.9 1187.03   6
   1   5  -9 15536.9 985.685   6
   1   5  -8 14122.2 867.421   6
   1  -5  -8 15085.7 995.006   6
   1   5  -7 12893.2 747.497   6
   1   5  -7 10353.6 696.643   2
   1  -5  -7 12132.4 830.881   6
  -1   5   7 11716.1 769.231   5
  -1   5   6 2650.38 366.634   5
   1   5  -6 2707.23 347.970   2
   1   5  -6 2949.65 346.685   6
   1  -5  -6 3276.99 414.945   6
   1   5  -5 11581.8 613.544   2
  -1  -5   5 11836.7 455.770   5
   1  -5  -5 12376.2 394.451   2
   1  -5  -5 11779.9 671.916   6
   1   5  -5 11590.3 574.999   6
  -1   5   5 10740.6 643.237   5
   1  -5  -4 6806.23 243.807   2
   1   5  -4 7292.63 295.026   1
  -1  -5   4 6560.48 306.834   5
   1   5  -4 6702.13 376.749   6
   1   5  -4 5925.27 390.697   2
   1  -5  -4 6945.17 458.325   6
  -1   5   4 7201.11 488.606   5
   1   5  -3 6467.28 246.645   1
   1   5  -3 7226.95 328.881   6
   1  -5  -3 6722.19 225.681   2
   1  -5  -3 6823.38 405.243   6
   1   5  -3 6617.89 356.882   2
  -1   5   2 80865.6 1381.25   1
   1   5  -2 80661.9 1278.73   6
   1   5  -2 82815.7 1381.19   4
   1  -5  -2 81030.5 1487.64   6
   1   5  -2 79458.0 1257.08   1
   1   5  -2 78942.3 1410.80   2
  -1  -5   2 82362.7 1234.13   1
   1   5  -1 86368.5 1315.39   1
   1   5  -1 89749.4 1240.69   6
  -1  -5   1 82641.4 1327.98   1
   1   5  -1 87914.9 1406.96   2
  -1   5   1 86380.7 1461.24   1
   1   5  -1 85432.3 1421.23   4
   1  -5   0 102569. 1444.70   3
  -1   5   0 104847. 1646.51   1
  -1  -5   0 102234. 1529.14   6
  -1   5   0 104380. 1580.84   6
   1   5   0 103659. 1523.83   2
   1  -5   0 104090. 1449.37   4
   1   5   0 103397. 1480.79   6
  -1  -5   0 103791. 1509.36   2
  -1   5   0 103801. 1483.85   4
   1   5   0 102066. 1765.89   3
   1  -5   0 104842. 1609.82   6
  -1   5  -1 207328. 2740.87   4
  -1  -5  -1 204349. 2674.95   2
   1   5   1 206120. 2679.13   2
  -1   5  -1 203534. 2870.55   6
   1  -5   1 214036. 2953.04   6
  -1  -5  -1 204738. 2966.78   6
  -1  -5  -2 71701.6 1460.13   6
   1   5   2 72419.8 1007.10   2
  -1   5  -2 70402.9 1329.87   6
  -1   5  -3 145714. 2344.06   6
   1   5   3 138900. 1774.95   2
  -1  -5  -3 148134. 2549.54   6
  -1   5  -4 27875.0 879.491   6
  -1  -5  -4 29203.9 1020.64   6
  -1  -5  -5 23707.0 1023.02   6
  -1   5  -5 23334.9 899.024   6
  -1   5  -6 10742.8 667.990   6
  -1  -5  -6 12383.4 804.030   6
  -1   5  -7 3777.05 449.472   6
  -1  -5  -7 2823.97 456.135   6
  -1  -5  -8 137.079 290.044   6
  -1   5  -8 162.350 254.252   6
  -1   5  -9 1293.15 400.934   6
   1   6 -10 980.150 413.879   6
   1  -6  -9 3679.99 602.007   6
   1   6  -9 3583.46 507.889   6
   1  -6  -8 6753.29 690.141   6
   1   6  -8 7421.31 628.591   6
   1   6  -7 17758.6 942.843   2
   1  -6  -7 19799.3 1071.47   6
  -1   6   7 19424.3 1007.70   5
   1   6  -7 18604.3 888.019   6
  -1   6   6 26372.7 1094.03   5
   1   6  -6 25597.7 949.644   6
   1   6  -6 24821.5 1059.33   2
   1  -6  -6 24692.7 1098.09   6
   1   6  -5 77333.1 1679.24   6
   1  -6  -5 80016.6 1280.48   2
  -1  -6   5 79624.3 1398.54   5
   1   6  -5 80100.7 1447.69   1
   1   6  -5 81297.6 1878.94   2
   1  -6  -5 77836.8 1924.82   6
  -1   6   5 81928.5 1971.04   5
   1  -6  -4 49354.9 1319.83   6
   1  -6  -4 47484.9 817.060   2
   1   6  -4 49509.4 1122.34   6
   1   6  -4 50402.4 967.674   1
   1   6  -4 48017.8 1247.62   2
  -1   6   4 51473.8 1391.79   5
  -1  -6   4 48781.8 921.713   5
   1  -6  -3 197960. 3178.95   6
   1   6  -3 200027. 2773.78   1
  -1   6   3 207537. 3273.42   5
   1  -6  -3 197772. 2655.00   2
   1   6  -3 201370. 2886.64   6
   1   6  -3 198740. 3107.91   2
  -1   6   3 203556. 2907.51   1
   1   6  -3 198856. 2970.51   4
  -1   6   2 89061.0 1570.50   1
  -1  -6   2 89750.8 1412.10   1
   1   6  -2 91331.8 1376.91   6
   1   6  -2 92965.0 1539.60   4
   1   6  -2 90044.4 1443.56   1
   1  -6  -2 90705.0 1626.83   6
   1   6  -2 89941.5 1588.52   2
   1   6  -1 72144.0 1192.40   1
  -1  -6   1 71363.7 1214.21   1
   1   6  -1 69339.4 1243.85   2
   1   6  -1 68765.2 1278.61   4
  -1   6   1 71552.4 1326.59   1
   1   6  -1 72406.6 1026.54   6
   1   6   0 50583.7 833.895   6
   1   6   0 51265.8 903.293   2
   1   6   0 52496.8 965.516   1
  -1  -6   0 49386.3 883.904   2
   1   6   0 51111.0 1119.40   3
  -1   6   0 49700.3 924.122   6
  -1   6   0 49860.3 1008.60   1
   1  -6   0 52003.3 957.268   6
  -1  -6   0 51303.7 877.030   6
   1  -6   0 49831.8 861.320   3
   1  -6   0 50844.0 858.802   4
  -1   6   0 50341.9 822.510   3
  -1   6  -1 35430.3 818.777   1
  -1  -6  -1 35660.2 821.485   6
  -1  -6  -1 35813.3 625.564   2
   1   6   1 35174.8 633.203   2
  -1   6  -1 35582.1 753.145   6
  -1   6  -1 35106.7 682.715   4
  -1  -6  -2 479.629 149.663   6
   1   6   2 246.952 42.7831   2
  -1   6  -2 640.505 123.549   6
  -1  -6  -3 21801.1 805.272   6
  -1   6  -3 20809.3 682.965   6
  -1  -6  -4 40419.8 1253.87   6
  -1   6  -4 39763.2 1090.87   6
  -1   6  -5 34909.8 1127.48   6
  -1  -6  -5 39685.6 1348.36   6
  -1  -6  -6 31784.8 1317.96   6
  -1   6  -6 30263.4 1130.15   6
  -1   6  -7 30235.2 1233.26   6
  -1  -6  -7 30492.9 1405.92   6
  -1  -6  -8 21164.4 1268.86   6
  -1   6  -8 22963.5 1163.66   6
  -1   6  -9 11853.1 908.283   6
   1   7 -10 9817.96 820.451   6
   1   7  -9 14015.2 916.347   6
   1  -7  -9 13023.4 1039.09   6
   1   7  -8 15208.5 867.118   6
   1  -7  -8 16190.5 1056.96   6
   1   7  -7 10481.1 734.573   2
   1   7  -7 11102.4 682.759   6
  -1   7   7 9415.72 718.803   5
   1  -7  -7 11163.7 809.719   6
   1   7  -6 7058.70 568.102   2
   1   7  -6 6790.33 380.047   1
   1  -7  -6 7784.62 616.746   6
   1   7  -6 7728.65 513.544   6
  -1   7   6 7618.76 608.451   5
   1  -7  -5 161.798 152.944   6
   1   7  -5 11.5641 111.141   6
   1   7  -5-7.32996 76.4814   1
   1   7  -5-70.0313 186.332   2
   1  -7  -5-8.57547 46.8549   2
  -1   7   4 184.412 152.199   5
  -1  -7   4 399.257 73.4757   5
   1   7  -4 252.123 127.883   2
   1   7  -4 215.951 106.667   6
   1  -7  -4 408.436 169.808   6
   1  -7  -4 316.183 56.7252   2
   1   7  -4 383.372 90.7961   1
  -1   7   3 3693.18 250.259   1
   1   7  -3 3504.67 292.175   2
   1   7  -3 3502.32 212.286   1
   1   7  -3 3536.71 261.087   4
   1  -7  -3 3372.49 163.376   2
  -1   7   3 4147.61 347.395   5
   1   7  -3 3525.74 218.589   6
   1  -7  -3 4246.64 328.509   6
   1  -7  -2 22312.2 670.760   6
   1   7  -2 21633.4 583.059   1
  -1  -7   2 22324.0 571.439   1
   1   7  -2 22693.1 634.431   4
   1   7  -2 22415.7 671.916   2
  -1   7   2 21573.8 657.089   1
   1   7  -2 21982.8 471.993   6
   1   7  -1 172226. 2458.51   1
   1   7  -1 169077. 2562.90   4
   1   7  -1 171068. 2495.51   2
   1   7  -1 164565. 2157.66   6
  -1   7   1 168372. 2611.08   1
   1  -7   0 193395. 2734.39   6
   1  -7   0 193874. 2673.89   3
   1   7   0 194393. 2567.31   6
  -1   7   0 193578. 2866.08   1
  -1   7   0 196452. 2703.56   6
  -1  -7   0 191517. 2620.88   6
   1  -7   0 194130. 2667.19   4
  -1   7   0 191771. 2624.17   3
   1   7   0 190057. 2995.41   3
   1   7   0 192486. 2773.35   1
   1   7   0 191938. 2690.71   2
  -1   7  -1 151050. 2184.71   6
   1   7   1 147994. 2059.24   2
  -1   7  -1 148446. 2330.88   1
   1   7   1 149648. 2377.55   3
  -1   7  -1 148732. 2127.77   4
  -1  -7  -1 145587. 2030.88   2
  -1  -7  -1 148946. 2296.38   6
  -1   7  -2 228116. 3171.48   4
   1   7   2 225903. 2902.80   2
  -1  -7  -2 225748. 3470.16   6
  -1   7  -2 229974. 3264.24   6
  -1  -7  -3 61393.7 1490.86   6
  -1   7  -3 62625.2 1315.00   6
  -1  -7  -4 67145.3 1712.95   6
  -1   7  -4 65603.2 1480.76   6
  -1   7  -5 5859.91 439.252   6
  -1  -7  -5 6420.02 558.002   6
  -1  -7  -6 13627.9 868.361   6
  -1   7  -6 13756.7 749.564   6
  -1  -7  -7 551.361 326.572   6
  -1   7  -7 464.465 245.386   6
  -1  -7  -8 520.232 372.229   6
  -1   7  -8 851.253 303.900   6
  -1   7  -9 644.485 359.646   6
   1   8  -9 11626.9 818.028   6
   1  -8  -9 13518.2 1065.38   6
   1   8  -8 7752.26 621.520   6
   1  -8  -8 10092.7 842.741   6
   1   8  -7 33185.1 1177.39   6
   1   8  -7 32542.7 1335.04   2
  -1   8   7 30148.1 1309.43   5
   1  -8  -7 28694.7 1321.85   6
   1   8  -6 27156.7 812.014   1
   1   8  -6 28213.8 984.820   6
   1  -8  -6 27634.9 1178.94   6
  -1   8   6 29259.1 1206.61   5
   1   8  -6 28762.0 1177.78   2
   1   8  -5 89579.4 1781.59   6
  -1   8   5 90858.7 2154.30   5
   1   8  -5 91826.4 1626.37   1
   1  -8  -5 91086.3 2119.11   6
   1   8  -5 91773.0 2110.72   2
   1  -8  -5 84043.3 1265.27   2
   1   8  -4 15853.1 551.668   6
   1   8  -4 15674.1 512.083   1
   1   8  -4 15758.0 711.515   2
   1   8  -4 15702.1 610.639   4
   1  -8  -4 13958.2 676.647   6
  -1  -8   4 14710.7 345.470   5
   1  -8  -4 13938.6 343.061   2
  -1   8   4 15156.9 750.487   5
   1  -8  -3 167669. 2843.74   6
   1   8  -3 175162. 2886.75   2
  -1   8   3 172383. 2978.84   5
  -1   8   3 170369. 2669.60   1
   1   8  -3 173355. 2701.11   4
   1   8  -3 172183. 2563.60   1
   1   8  -3 170956. 2480.41   6
  -1   8   2 7211.54 381.648   1
   1   8  -2 6760.20 217.632   6
   1   8  -2 6686.67 324.875   1
   1   8  -2 6341.76 362.490   2
   1   8  -2 6914.87 353.136   4
   1  -8  -2 6231.18 346.248   6
   1   8  -1 183184. 2705.60   1
   1   8  -1 182166. 2811.40   4
  -1   8   1 181266. 2849.11   1
   1   8  -1 181492. 2729.98   2
   1  -8   0 1177.73 147.178   4
   1   8   0 626.520 116.955   1
  -1   8   0 676.306 130.339   1
   1  -8   0 726.387 119.417   3
   1   8   0 687.442 80.8777   6
   1  -8   0 1073.43 137.960   6
  -1  -8   0 717.265 98.3202   6
   1   8   0 473.762 87.8591   2
  -1   8   0 895.758 118.968   3
   1   8   0 538.462 148.824   3
  -1  -8  -1 7318.11 346.654   6
  -1   8  -1 7195.43 301.629   6
   1   8   1 6916.20 262.046   2
   1   8   1 7315.17 390.150   3
  -1  -8  -1 6758.26 248.669   2
  -1   8  -1 6730.25 290.513   4
   1  -8   1 7704.19 309.129   3
  -1   8  -1 6893.62 361.463   1
   1   8   2 9096.58 257.826   2
  -1   8  -2 9581.26 443.606   1
  -1  -8  -2 9306.83 245.538   2
  -1   8  -2 9922.39 399.262   6
  -1  -8  -2 9346.94 469.844   6
  -1   8  -2 9365.41 371.380   4
  -1  -8  -3 13086.6 629.105   6
  -1   8  -3 11893.8 503.225   6
  -1  -8  -4 577.177 231.771   6
  -1   8  -4 537.794 160.465   6
  -1   8  -5 60514.9 1533.68   6
  -1  -8  -5 65242.8 1827.26   6
  -1  -8  -6 6166.89 590.779   6
  -1   8  -6 7121.88 536.854   6
  -1  -8  -7 26890.5 1334.07   6
  -1   8  -7 24825.9 1094.11   6
  -1   8  -8 10199.6 766.596   6
  -1  -8  -8 10336.0 913.907   6
  -1   8  -9 19872.4 1155.66   6
   1   9  -9 3902.42 513.481   6
   1  -9  -9 5084.75 712.424   6
   1  -9  -8 33087.3 1533.54   6
   1   9  -8 31181.8 1237.80   6
   1   9  -7 1352.07 269.847   6
   1  -9  -7 2229.73 421.888   6
   1   9  -7 1175.14 319.093   2
  -1   9   7 1766.30 383.420   5
   1   9  -6 26347.3 816.000   1
   1   9  -6 27021.6 948.918   6
   1  -9  -6 27242.7 1181.13   6
   1   9  -6 25863.2 1153.26   2
  -1   9   6 25837.3 1157.82   5
  -1   9   5 6188.54 536.077   5
   1   9  -5 5786.37 377.914   6
   1  -9  -5 4768.91 447.711   6
   1   9  -5 6458.13 531.219   2
   1   9  -5 5906.77 418.554   4
   1   9  -5 6137.16 349.622   1
   1  -9  -5 5113.73 167.280   2
  -1   9   4 11816.5 664.569   5
   1   9  -4 11514.8 457.106   1
   1   9  -4 12147.6 647.006   2
   1  -9  -4 10788.2 293.825   2
   1  -9  -4 11143.0 605.532   6
   1   9  -4 11134.6 523.867   4
   1   9  -4 11725.9 459.532   6
  -1   9   3 21970.6 712.379   1
   1   9  -3 23268.6 718.346   4
  -1   9   3 22225.8 848.976   5
   1  -9  -3 23512.0 793.601   6
   1   9  -3 22246.0 553.633   6
   1   9  -3 21932.2 647.509   1
   1   9  -3 21706.2 795.940   2
   1   9  -2 59459.5 1316.09   2
   1   9  -2 60566.9 1256.23   4
  -1   9   2 57887.2 1300.86   1
   1   9  -2 59257.7 894.609   6
   1   9  -2 58713.4 1209.82   1
   1  -9  -2 58965.1 1238.82   6
   1   9  -1 14293.1 511.449   1
   1   9  -1 14427.7 564.986   3
   1   9  -1 12519.4 516.472   4
   1   9  -1 13360.4 504.146   2
  -1   9   1 13676.1 448.451   3
  -1   9   1 13535.9 565.325   1
   1  -9   0 343121. 4591.25   3
   1   9   0 343853. 4922.57   3
  -1  -9   0 336697. 4388.73   6
   1   9   0 336105. 4579.46   2
  -1   9   0 345446. 4785.04   1
   1  -9   0 340755. 4532.23   6
  -1   9   0 325609. 4508.23   3
   1   9   0 340977. 4672.64   1
   1   9   0 341997. 4311.65   6
  -1   9  -1 4841.84 263.342   4
   1   9   1 5050.58 340.544   3
  -1   9  -1 4787.83 315.810   1
  -1   9  -1 4723.25 244.995   6
   1   9   1 4575.30 233.773   2
  -1  -9  -1 4501.73 274.116   6
  -1   9  -2 170145. 2521.93   6
  -1   9  -2 169142. 2518.07   4
  -1   9  -2 169829. 2719.21   1
   1   9   2 164804. 2279.67   2
  -1  -9  -2 165345. 2219.35   2
  -1  -9  -2 162558. 2736.63   6
  -1   9  -3 4045.12 320.471   1
  -1   9  -3 4037.66 290.084   6
  -1  -9  -3 4100.85 362.430   6
  -1   9  -3 4076.96 279.691   4
  -1   9  -4 99763.3 1948.35   6
  -1  -9  -4 100969. 2249.68   6
  -1   9  -5 10359.2 575.455   6
  -1  -9  -5 11905.0 747.300   6
  -1  -9  -6 7795.70 671.902   6
  -1   9  -6 8093.52 566.498   6
  -1  -9  -7 5220.56 620.674   6
  -1   9  -7 5599.05 526.619   6
  -1   9  -8 214.452 282.235   6
  -1  -9  -8 510.816 385.359   6
  -1   9  -9 700.485 340.209   6
   1  10  -9 18170.4 1021.00   4
   1 -10  -9 17494.0 1233.58   6
   1 -10  -8 11890.2 940.510   6
   1  10  -8 12883.9 799.398   4
   1  10  -8 12083.4 755.999   6
   1 -10  -7 52761.0 1845.86   6
   1  10  -7 53882.0 1533.04   6
  -1  10   7 53420.0 1838.77   5
   1  10  -7 58526.7 1897.04   2
   1  10  -7 54653.6 1598.87   4
  -1  10   6 3793.17 482.489   5
   1  10  -6 3146.33 413.180   2
   1  10  -6 3972.95 319.844   1
   1 -10  -6 3376.15 444.113   6
   1  10  -6 3948.59 389.013   4
   1  10  -6 4065.98 363.398   6
   1  10  -5 126516. 2274.75   6
   1  10  -5 130176. 2451.13   4
   1  10  -5 128135. 2223.94   1
  -1  10   5 132417. 2813.03   5
   1 -10  -5 132504. 2727.49   6
   1  10  -5 133451. 2803.28   2
   1 -10  -4 17547.2 763.681   6
   1  10  -4 16422.1 777.547   2
   1  10  -4 16823.2 552.746   6
   1 -10  -4 15537.0 377.781   2
   1  10  -4 17761.1 674.797   4
  -1  10   4 17547.6 825.532   5
   1  10  -4 16854.8 589.755   1
  -1  10   3 109750. 2074.98   1
   1  10  -3 112448. 1978.46   1
   1 -10  -3 115381. 2158.37   6
   1  10  -3 119070. 2277.49   2
   1  10  -3 116727. 1737.32   6
   1  10  -3 119286. 2084.87   4
  -1  10   3 114350. 2315.17   5
  -1  10   2 84.4289 116.690   1
  -1 -10   2 214.221 55.2915   5
   1  10  -2 183.428 99.8165   1
   1  10  -2 193.212 37.7197   6
   1  10  -2 160.358 112.488   2
   1  10  -2 140.219 86.6438   4
   1 -10  -2 586.964 132.144   6
   1  10  -1 59720.4 1282.63   1
   1  10  -1 62316.1 1359.27   4
  -1  10   1 61890.6 1395.20   1
   1  10  -1 61456.4 1376.93   3
   1  10  -1 61286.8 1295.11   2
  -1  10   1 61468.4 1198.28   3
  -1 -10   0 2583.82 160.632   6
   1 -10   0 2543.52 201.458   6
   1  10   0 2360.33 226.153   1
   1  10   0 2295.91 266.338   3
  -1  10   0 2595.75 206.349   3
   1  10   0 2273.24 129.455   6
   1  10   0 2577.80 208.134   2
  -1  10   0 2314.83 241.028   1
   1  10   1 3416.38 214.281   2
   1  10   1 3654.28 307.834   3
  -1  10  -1 3676.32 215.636   6
  -1 -10  -1 3544.76 247.759   6
  -1  10  -1 3253.58 229.844   4
  -1  10  -1 3417.31 284.353   1
  -1  10  -2 277.672 97.5190   6
  -1  10  -2 213.089 126.187   1
  -1 -10  -2 403.882 149.685   6
  -1 -10  -2 108.940 49.5922   2
   1  10   2 54.0188 68.1174   2
  -1  10  -2 83.4437 76.5929   4
  -1  10  -3 963.644 157.364   4
  -1 -10  -3 895.445 179.916   6
  -1  10  -3 930.971 178.615   1
  -1  10  -3 1000.21 154.844   6
  -1  10  -4 655.826 164.470   6
  -1 -10  -4 580.781 229.068   6
  -1  10  -4 550.156 165.101   4
  -1  10  -4 574.483 163.378   1
  -1  10  -5 31887.9 1062.86   1
  -1  10  -5 30439.9 1020.34   6
  -1 -10  -5 31837.3 1254.31   6
  -1 -10  -6 573.207 257.449   6
  -1  10  -6 415.147 210.178   6
  -1 -10  -7 39041.2 1653.23   6
  -1  10  -7 39399.3 1329.93   1
  -1  10  -7 37689.0 1362.46   6
  -1  10  -8 4005.27 510.049   6
  -1 -10  -8 3276.19 558.264   6
   1  11  -9 469.190 297.495   4
   1 -11  -9 613.530 399.910   6
   1  11  -8 22733.4 1072.07   4
   1 -11  -8 22375.2 1284.94   6
   1  11  -8 24525.2 1069.15   6
   1  11  -7 353.044 265.418   2
  -1  11   7 940.552 356.851   5
   1  11  -7 617.613 216.046   6
   1  11  -7 818.769 274.228   4
   1 -11  -7 924.055 372.119   6
  -1  11   6 3589.63 461.032   5
   1  11  -6 3274.78 414.927   2
   1 -11  -6 3622.33 452.326   6
   1  11  -6 3538.11 305.943   1
   1  11  -6 4319.72 417.886   4
   1  11  -6 3867.21 352.354   6
   1  11  -5 6831.70 574.324   2
   1 -11  -5 6047.64 522.383   6
   1  11  -5 6290.89 386.820   6
  -1  11   5 7453.18 600.942   5
   1  11  -5 6033.25 442.765   4
   1  11  -5 5736.87 371.675   1
   1  11  -4 18578.3 655.185   1
   1  11  -4 19556.5 727.273   4
   1  11  -4 19061.6 581.744   6
   1 -11  -4 19060.8 806.037   6
   1 -11  -4 17919.9 423.309   2
  -1  11   4 18131.3 862.600   5
   1  11  -4 18314.5 847.550   2
  -1  11   3 619.971 183.906   5
   1  11  -3 1054.34 110.471   6
   1 -11  -3 574.959 148.506   6
  -1  11   3 957.798 187.364   1
   1  11  -3 741.385 161.622   4
   1  11  -3 611.176 136.752   1
   1  11  -3 696.483 183.335   2
  -1 -11   2 110576. 1606.46   5
   1 -11  -2 111429. 1950.92   6
  -1  11   2 112206. 2147.12   5
   1  11  -2 110965. 2002.32   1
   1  11  -2 112911. 2049.67   4
  -1  11   2 109035. 2120.30   1
   1  11  -2 109969. 2114.52   2
   1  11  -1 14583.0 625.640   3
  -1  11   1 15166.9 536.763   3
   1  11  -1 14232.6 574.841   1
   1  11  -1 14086.1 575.358   2
  -1  11   1 13840.7 620.509   1
   1  11   0 138949. 2361.18   1
   1  11   0 139932. 1913.08   6
  -1  11   0 137620. 2217.11   3
  -1 -11   0 136932. 1978.91   6
   1  11   0 137611. 2262.86   2
   1  11   0 143056. 2544.52   3
  -1  11   0 142884. 2471.39   1
  -1  11  -1 13.9732 62.2125   6
   1  11   1 78.8930 94.5601   1
   1  11   1 168.961 73.1831   2
  -1 -11  -1 100.894 81.9164   6
  -1  11  -1-100.445 114.984   1
   1  11   1-80.8499 113.094   3
  -1  11  -1-98.1934 101.447   4
  -1  11  -2 127782. 2022.93   6
  -1 -11  -2 124518. 1812.92   2
  -1  11  -2 130941. 2321.20   1
   1  11   2 126089. 1942.57   2
  -1 -11  -2 124702. 2267.05   6
  -1  11  -2 127895. 2108.51   4
  -1  11  -3 132.997 107.927   6
  -1 -11  -3 163.344 124.906   6
  -1  11  -3 62.4831 105.068   1
  -1  11  -3 208.896 107.994   4
  -1  11  -4 73646.5 1576.77   6
  -1  11  -4 71594.7 1672.80   1
  -1  11  -4 72106.3 1553.23   4
  -1 -11  -4 68399.9 1810.39   6
  -1  11  -5 8312.32 517.864   6
  -1  11  -5 8172.46 539.105   1
  -1 -11  -5 8937.31 667.064   6
  -1  11  -5 8253.81 510.896   4
  -1  11  -6 31212.4 1126.67   1
  -1 -11  -6 29860.6 1333.60   6
  -1  11  -6 28956.7 1083.71   6
  -1  11  -7 2152.83 364.974   6
  -1  11  -7 2611.17 362.440   1
  -1 -11  -7 2308.43 463.939   6
  -1  11  -8 1638.16 368.355   6
  -1 -11  -8 1497.00 447.887   6
   1  12  -8 254.790 219.250   4
   1 -12  -8 940.934 402.033   6
  -1  12   7 69822.6 2167.13   5
   1  12  -7 69334.3 1881.29   4
   1  12  -7 70958.7 1770.44   6
   1 -12  -7 69500.6 2161.48   6
   1  12  -6 1743.32 251.263   6
   1  12  -6 1238.09 295.796   2
   1  12  -6 1301.53 256.622   4
   1 -12  -6 1409.35 314.557   6
   1  12  -6 1738.11 227.528   1
  -1  12   6 1484.21 340.940   5
   1  12  -5 127965. 2236.51   6
   1 -12  -5 133118. 2756.67   6
   1  12  -5 126485. 2472.01   4
  -1  12   5 130081. 2870.50   5
   1  12  -5 132820. 2895.42   2
   1  12  -5 130968. 2338.84   1
  -1  12   4 1902.14 301.156   5
   1 -12  -4 1903.57 269.141   6
   1  12  -4 2345.75 193.052   6
   1  12  -4 1539.54 271.983   2
   1  12  -4 2015.89 247.375   4
  -1  12   4 2049.00 260.348   1
   1  12  -4 2016.13 234.578   1
   1 -12  -4 1612.96 123.494   2
   1 -12  -3 91519.7 1884.79   6
   1  12  -3 96433.1 2096.81   2
   1  12  -3 91572.7 1820.65   1
  -1  12   3 93195.9 1935.62   1
  -1  12   3 97077.1 2118.73   5
   1  12  -3 97756.2 1907.46   4
   1  12  -3 96276.2 1434.38   6
  -1  12   2 712.955 185.111   1
   1 -12  -2 684.672 141.347   6
  -1  12   2 982.757 204.284   5
   1  12  -2 555.350 145.596   4
  -1 -12   2 704.967 85.6025   5
   1  12  -2 580.848 150.042   1
   1  12  -2 622.550 166.171   2
   1  12  -1 48058.6 1272.60   3
  -1  12   1 51688.4 1152.14   3
  -1  12   1 51550.6 1326.12   1
   1  12  -1 51466.2 1242.84   1
   1  12  -1 50281.7 1228.10   2
  -1 -12   0 4262.00 204.443   6
   1  12   0 4376.70 376.802   3
   1  12   0 4572.86 340.172   1
   1  12   0 4273.68 177.232   6
  -1  12   0 4437.23 355.871   1
  -1  12   0 5353.57 318.760   3
   1  12   0 3982.36 287.983   2
  -1  12  -1 15930.3 662.261   1
   1  12   1 14837.9 542.518   2
  -1  12  -1 16383.8 478.813   6
  -1  12  -1 16130.5 584.083   4
   1  12   1 16201.3 703.770   3
   1  12   1 16183.8 652.491   1
  -1 -12  -1 15803.0 542.345   6
   1  12   2 6820.78 323.762   2
   1  12   2 7722.24 487.237   3
  -1  12  -2 6492.31 368.254   4
  -1  12  -2 6476.00 424.804   1
  -1 -12  -2 6757.44 416.664   6
  -1  12  -2 6971.95 333.353   6
  -1 -12  -3 1559.43 257.519   6
  -1  12  -3 1816.83 253.545   1
  -1  12  -3 1671.19 199.855   6
  -1  12  -3 1516.84 201.366   4
  -1  12  -4 1110.18 200.807   4
  -1 -12  -4 1187.58 279.756   6
  -1  12  -4 1650.55 251.592   1
  -1  12  -4 1377.69 209.972   6
  -1  12  -5 23363.8 876.736   6
  -1  12  -5 23680.7 883.402   4
  -1  12  -5 21887.2 906.857   1
  -1 -12  -5 21485.6 1042.73   6
  -1  12  -6 227.219 194.856   1
  -1 -12  -6 174.433 244.752   6
  -1  12  -6-130.004 177.039   4
  -1  12  -6 145.198 193.310   6
  -1  12  -7 53964.2 1650.12   6
  -1  12  -7 48834.1 1554.32   1
  -1  12  -7 55496.7 1644.78   4
  -1 -12  -7 50491.3 1927.39   6
  -1 -12  -8 839.970 413.533   6
  -1  12  -8 855.322 296.513   4
   1 -13  -8 12999.6 991.977   6
   1  13  -8 12782.5 824.690   4
  -1  13   7 941.858 334.856   5
   1  13  -7 1366.51 314.760   4
   1 -13  -7 906.577 343.715   6
   1 -13  -6 638.510 272.535   6
   1  13  -6-100.538 303.282   2
   1  13  -6 372.559 191.019   4
   1  13  -6 153.506 132.623   6
   1  13  -5 326.696 134.527   6
   1 -13  -5 319.008 213.115   6
   1  13  -5 400.456 141.927   1
   1  13  -5 496.955 201.535   4
   1  13  -5 198.814 225.644   2
  -1  13   5 325.117 239.513   5
   1  13  -4 6677.58 424.024   1
   1 -13  -4 6357.70 469.487   6
   1  13  -4 6699.24 538.941   2
   1  13  -4 8022.21 492.315   4
  -1  13   4 6711.49 466.183   1
   1  13  -4 7873.77 339.037   6
  -1  13   4 7934.37 589.716   5
  -1  13   3 7879.86 496.920   1
   1  13  -3 7898.26 453.861   1
   1  13  -3 8124.98 478.469   4
  -1  13   3 8295.78 560.368   5
   1 -13  -3 8054.40 469.578   6
   1  13  -3 8365.18 261.082   6
   1  13  -3 7881.21 546.878   2
   1  13  -2 55715.1 1337.36   1
  -1  13   2 57260.8 1459.10   1
   1 -13  -2 54478.7 1217.99   6
  -1 -13   2 54316.1 985.661   5
   1  13  -2 56889.4 1391.53   4
   1  13  -2 55057.9 1434.77   2
  -1  13   2 54672.9 1411.10   5
   1  13  -1 3921.37 332.427   2
   1 -13  -1 3975.18 253.584   6
   1  13  -1 3934.07 327.269   1
  -1  13   1 4144.32 312.040   3
   1  13  -1 3780.94 351.239   3
  -1  13   1 4945.54 396.342   1
   1  13   0 106824. 2067.40   1
   1  13   0 112518. 2221.54   3
   1  13   0 106799. 2006.65   2
   1  13   0 106758. 1537.96   6
  -1 -13   0 108361. 1605.15   6
  -1  13   0 108763. 1939.71   3
  -1  13   0 111253. 2188.84   1
  -1  13  -1 202.197 114.576   1
   1  13   1 169.874 105.623   2
  -1  13  -1 108.265 90.8185   4
  -1  13  -1 413.328 89.7995   6
   1  13   1 280.505 129.674   1
   1  13   1 340.864 145.743   3
  -1 -13  -1 633.544 130.203   6
  -1  13  -2 126930. 2016.52   6
  -1  13  -2 122954. 2192.21   4
  -1 -13  -2 127453. 2291.09   6
  -1  13  -2 127989. 2406.86   1
   1  13   2 126548. 2069.34   2
   1  13   2 126397. 2450.47   3
  -1 -13  -3 3260.24 337.198   6
  -1  13  -3 3084.67 279.691   4
  -1  13  -3 3225.87 330.659   1
  -1  13  -3 3167.88 260.864   6
  -1  13  -4 107695. 2012.36   6
  -1  13  -4 103404. 2211.10   1
  -1  13  -4 104102. 2058.17   4
  -1 -13  -4 103951. 2351.85   6
  -1  13  -5 657.015 200.990   6
  -1 -13  -5 714.484 271.825   6
  -1  13  -5 504.768 187.509   4
  -1  13  -5 527.445 196.579   1
  -1 -13  -6 21021.8 1135.51   6
  -1  13  -6 22788.6 947.608   6
  -1  13  -6 23009.2 966.614   4
  -1  13  -6 23053.9 996.671   1
  -1  13  -7 1531.97 334.557   6
  -1 -13  -7 945.715 383.597   6
  -1  13  -7 645.844 255.973   4
  -1  13  -7 790.130 265.773   1
  -1  13  -8 1476.34 346.465   4
  -1 -13  -8 1793.39 508.299   6
   1 -14  -8 6278.89 721.089   6
   1  14  -8 6853.78 620.094   4
   1  14  -7 41490.7 1431.27   4
   1 -14  -7 42696.9 1656.51   6
  -1  14   7 39929.4 1655.61   5
  -1  14   6 6853.44 652.159   5
   1  14  -6 7096.34 532.065   4
   1  14  -6 6154.80 629.176   2
   1 -14  -6 7167.12 623.965   6
  -1  14   5 50186.0 1662.39   5
   1 -14  -5 48515.0 1524.58   6
   1  14  -5 51390.8 1332.11   1
   1  14  -5 51317.8 1147.88   6
   1  14  -5 51855.4 1704.46   2
   1  14  -5 48745.1 1405.15   4
   1  14  -4 656.536 115.656   6
  -1  14   4 871.640 263.770   5
   1 -14  -4 321.972 172.454   6
  -1  14   4 612.949 181.252   1
   1  14  -4 304.706 209.298   2
   1  14  -4 285.690 122.140   1
   1  14  -4 688.401 174.524   4
   1  14  -3 41129.7 1157.86   1
  -1  14   3 42365.9 1254.71   1
   1  14  -3 42446.9 1349.13   2
   1  14  -3 45595.5 1242.18   4
  -1  14   3 44408.8 1358.58   5
   1 -14  -3 44146.5 1172.99   6
   1  14  -3 40734.5 690.350   6
  -1  14   2 633.017 158.250   3
   1  14  -2 466.706 137.348   1
  -1  14   2 753.604 202.449   5
  -1  14   2 514.476 170.931   1
   1  14  -2 254.090 155.394   2
   1 -14  -2 649.227 143.828   6
   1  14  -2 708.416 183.128   4
   1  14  -1 70922.4 1607.52   1
  -1  14   1 69782.8 1540.76   5
  -1  14   1 66096.3 1482.98   3
   1  14  -1 67847.4 1596.56   2
  -1  14   1 70732.6 1686.26   1
   1  14  -1 67372.7 1643.63   3
   1 -14  -1 69015.1 1308.64   6
  -1  14   0 333.467 136.433   3
   1  14   0-19.6117 132.166   3
  -1  14   0 194.919 130.692   1
  -1 -14   0 282.078 72.5589   6
   1  14   0-45.6585 131.074   2
   1  14   0 159.984 48.5310   6
   1  14   0 227.325 132.442   1
  -1 -14  -1 9891.33 422.904   6
  -1  14  -1 9108.02 473.486   4
   1  14   1 9672.93 537.531   1
  -1  14  -1 9761.45 558.986   1
   1  14   1 10060.4 481.202   2
   1  14   1 9981.08 588.952   3
  -1  14  -2 1548.73 214.999   4
  -1  14  -2 1857.78 175.805   6
   1  14   2 1143.62 164.448   2
  -1 -14  -2 1849.54 237.551   6
  -1  14  -2 1540.16 246.623   1
   1  14   2 1993.94 299.589   3
  -1 -14  -3 1518.25 251.420   6
  -1  14  -3 1638.08 224.541   4
  -1  14  -3 2053.39 208.936   6
  -1  14  -3 1672.53 265.290   1
  -1 -14  -4 707.947 239.815   6
  -1  14  -4 791.172 181.546   6
  -1  14  -4 605.103 170.551   4
  -1  14  -4 870.933 220.605   1
  -1  14  -5 30468.3 1051.60   4
  -1  14  -5 32199.7 1157.60   1
  -1 -14  -5 31244.0 1279.78   6
  -1  14  -5 30462.0 1005.49   6
  -1  14  -6 4641.83 434.552   6
  -1  14  -6 5374.34 477.707   4
  -1  14  -6 5840.75 525.349   1
  -1 -14  -6 5833.81 616.517   6
  -1  14  -7 48876.6 1600.28   1
  -1  14  -7 52258.7 1630.21   4
  -1 -14  -7 49379.1 1912.47   6
  -1  14  -8 11101.6 791.123   4
  -1 -14  -8 10346.7 943.898   6
   1 -15  -8 18606.1 1179.04   6
   1  15  -8 18465.2 1016.07   4
   1 -15  -7 4288.35 554.534   6
  -1  15   7 5865.53 663.622   5
   1  15  -7 4555.16 480.938   4
   1  15  -6 3892.11 427.655   4
   1 -15  -6 4354.64 513.021   6
  -1  15   6 4982.96 565.209   5
   1  15  -6 4140.10 546.116   2
   1  15  -5 741.631 193.097   1
   1 -15  -5 818.314 256.866   6
   1  15  -5 709.858 269.533   2
  -1  15   5 752.299 289.393   5
   1  15  -5 814.444 214.643   4
   1 -15  -4 828.104 216.132   6
   1  15  -4 940.080 211.871   4
  -1  15   4 979.553 264.612   5
   1  15  -4 978.222 213.952   1
  -1  15   4 550.486 197.754   1
   1  15  -4 610.876 221.190   2
   1 -15  -3 390.608 153.317   6
   1  15  -3 131.998 124.636   1
  -1  15   3 136.948 156.425   5
   1  15  -3 168.087 150.515   4
   1  15  -3 114.736 193.336   2
  -1  15   3 335.973 182.030   1
  -1  15   2 60111.0 1553.06   5
   1  15  -2 60312.6 1487.17   1
   1 -15  -2 59062.9 1305.94   6
   1  15  -2 62081.0 1549.53   4
   1  15  -2 59539.4 1600.95   2
  -1  15   2 59748.4 1422.36   3
  -1  15   2 61540.2 1607.81   1
  -1  15   1 13666.3 611.973   3
   1 -15  -1 14291.3 505.924   6
   1  15  -1 15644.9 736.581   3
  -1  15   1 16505.0 765.608   1
   1  15  -1 14553.7 695.230   2
   1  15  -1 14758.7 685.796   1
  -1  15   1 15848.4 668.795   5
   1  15   0 99239.1 2126.45   3
  -1  15   0 99834.6 1895.02   3
   1  15   0 95044.8 2023.34   1
   1  15   0 94411.8 1960.23   2
  -1 -15   0 96276.5 1448.76   6
  -1  15   0 97026.4 1830.33   5
  -1  15   0 101485. 2156.33   1
  -1 -15  -1 24748.5 701.119   6
   1  15   1 23237.5 800.632   2
   1  15   1 24350.7 910.257   1
  -1  15  -1 25928.2 959.293   1
   1  15   1 24484.5 964.988   3
  -1  15  -2 124464. 1979.76   6
  -1  15  -2 125168. 2304.81   4
  -1 -15  -2 124182. 2273.20   6
   1  15   2 127015. 2559.37   3
  -1  15  -2 125526. 2493.52   1
  -1  15  -3 29199.4 1052.83   1
  -1  15  -3 29107.8 795.300   6
  -1  15  -3 29893.0 947.329   4
  -1 -15  -3 28879.3 1017.31   6
  -1 -15  -4 51300.1 1531.17   6
  -1  15  -4 50722.4 1475.75   1
  -1  15  -4 48104.9 1199.86   6
  -1  15  -4 50568.2 1339.01   4
  -1  15  -5 14380.1 718.214   4
  -1  15  -5 14561.3 787.168   1
  -1 -15  -5 14792.7 868.805   6
  -1  15  -5 14946.7 681.177   6
  -1  15  -6 11030.4 684.231   4
  -1  15  -6 11261.3 711.145   1
  -1 -15  -6 9868.50 792.347   6
  -1 -15  -7 3075.52 549.946   6
  -1  15  -7 3199.99 438.259   4
  -1  15  -8 363.755 299.557   4
   1  16  -8 16071.5 964.349   4
   1 -16  -8 18746.2 1190.23   6
   1  16  -7 22490.1 1068.41   4
   1 -16  -7 21153.9 1167.09   6
   1  16  -6 28411.5 1352.21   2
   1 -16  -6 27618.9 1226.18   6
   1  16  -6 27733.5 1120.34   4
  -1  16   6 27969.8 1323.58   5
   1  16  -5 70709.8 1809.97   4
  -1  16   5 74376.9 2107.19   5
   1 -16  -5 71253.4 1909.52   6
   1  16  -5 71350.4 2121.66   2
   1  16  -5 70791.2 1731.26   1
   1 -16  -4 20441.8 863.185   6
  -1  16   4 20674.7 994.783   5
   1  16  -4 20373.3 871.381   4
   1  16  -4 20192.2 830.088   1
  -1  16   4 19854.4 894.396   1
   1  16  -4 19853.9 997.474   2
   1 -16  -3 126458. 2364.48   6
   1  16  -3 126301. 2527.51   4
  -1  16   3 126341. 2660.64   5
   1  16  -3 128363. 2474.95   1
   1  16  -3 126154. 2728.30   2
  -1  16   3 121582. 2571.67   1
  -1  16   2 21991.9 930.021   1
  -1  16   2 21394.6 876.108   5
   1  16  -2 20892.6 833.552   1
  -1  16   2 19394.3 780.335   3
   1  16  -2 20851.8 872.757   4
   1  16  -2 20161.6 906.573   2
   1 -16  -2 20739.1 703.475   6
   1  16  -1 33006.5 1111.85   2
   1  16  -1 33236.6 1090.66   1
  -1  16   1 35069.4 1188.10   1
   1  16  -1 35723.1 1171.00   3
  -1  16   1 33800.8 1028.68   3
  -1  16   1 35927.1 1077.14   5
   1 -16  -1 33721.7 833.514   6
   1  16   0 9954.87 585.759   1
  -1  16   0 10378.6 530.424   3
  -1 -16   0 9894.34 297.555   6
  -1  16   0 9965.95 607.496   1
   1  16   0 10262.7 614.066   3
   1  16   0 10028.0 561.432   2
  -1  16   0 9561.93 484.692   5
  -1  16  -1 5378.09 316.274   5
   1  16   1 5164.31 378.477   2
  -1  16  -1 5008.70 428.035   1
   1  16   1 5852.15 481.269   3
  -1 -16  -1 5266.87 307.091   6
   1  16   1 5578.98 448.484   1
  -1  16  -2 569.142 185.761   1
  -1 -16  -2 870.314 192.226   6
  -1  16  -2 400.365 156.398   4
  -1  16  -2 690.629 106.708   5
   1  16   2 768.834 227.834   3
  -1  16  -2 724.510 120.274   6
  -1  16  -3 21243.0 911.869   1
  -1  16  -3 21377.0 659.132   6
   1  16   3 21314.8 948.889   3
  -1  16  -3 21993.6 828.243   4
  -1 -16  -3 22010.2 872.050   6
  -1 -16  -4 3481.09 398.115   6
  -1  16  -4 3364.96 382.606   1
  -1  16  -4 2920.23 271.979   6
  -1  16  -4 2952.35 321.092   4
  -1  16  -5 26613.6 1013.33   4
  -1  16  -5 28265.5 1124.97   1
  -1 -16  -5 26821.5 1187.99   6
  -1  16  -6 11361.9 737.797   1
  -1  16  -6 13448.4 761.077   4
  -1 -16  -6 12403.0 877.586   6
  -1  16  -7 31815.9 1280.17   4
  -1 -16  -7 30956.4 1495.40   6
  -1  16  -8 14587.8 920.140   4
   1  17  -8 12301.8 855.554   4
   1 -17  -8 11394.8 929.722   6
   1  17  -7 7227.89 621.938   4
   1 -17  -7 7337.46 705.066   6
  -1  17   6 3723.67 523.415   5
   1  17  -6 3466.43 415.641   4
   1 -17  -6 3618.31 475.661   6
   1 -17  -5 2806.73 388.997   6
  -1  17   5 3171.70 455.344   5
   1  17  -5 2807.34 337.887   1
   1  17  -5 3262.58 396.805   4
   1  17  -5 2582.74 423.513   2
   1  17  -4-58.9084 247.423   2
  -1  17   4 402.846 250.747   5
   1  17  -4-83.4396 168.764   1
  -1  17   4 252.342 213.729   1
   1  17  -4-79.5667 167.095   4
   1 -17  -4 293.566 163.431   6
   1  17  -3 8419.62 628.679   2
   1  17  -3 9163.53 565.689   1
   1  17  -3 8534.50 577.340   4
  -1  17   3 9717.20 637.798   1
  -1  17   3 8436.38 609.275   5
   1 -17  -3 9844.27 534.171   6
  -1  17   3 8823.24 558.180   3
  -1  17   2 38081.8 1164.43   3
   1  17  -2 39554.8 1216.58   1
   1  17  -2 36676.8 1236.66   4
  -1  17   2 36405.0 1208.43   5
   1  17  -2 39451.2 1317.15   2
  -1  17   2 39637.5 1312.30   1
   1 -17  -2 38463.1 1005.51   6
  -1  17   1 15614.5 700.561   5
  -1  17   1 14274.4 763.336   1
   1 -17  -1 15881.5 536.674   6
   1  17  -1 16433.9 793.981   3
  -1  17   1 14079.7 658.849   3
   1  17  -1 13663.4 712.181   2
   1  17  -1 14516.8 723.339   1
  -1 -17   0 38202.7 694.028   6
  -1  17   0 43391.0 1116.74   5
   1  17   0 40180.3 1284.16   3
   1  17   0 40565.8 1260.89   1
  -1  17   0 40863.2 1321.51   1
  -1  17   0 41937.3 1158.26   3
   1  17   0 40891.2 1215.50   2
   1  17   1 35749.1 1236.70   3
  -1  17  -1 34965.6 902.588   5
   1  17   1 33861.0 1159.79   1
   1  17   1 34522.6 1055.81   2
  -1  17  -1 36898.0 1239.41   1
  -1 -17  -1 35821.4 859.476   6
  -1  17  -2 70731.3 1259.02   5
  -1 -17  -2 73626.4 1574.78   6
  -1  17  -2 75759.4 1724.12   4
   1  17   2 73183.1 1903.34   3
  -1  17  -2 69736.2 1822.43   1
  -1  17  -2 73081.0 1302.14   6
  -1 -17  -3 50390.7 1392.52   6
  -1  17  -3 50804.9 1373.69   4
   1  17   3 52243.8 1586.24   3
  -1  17  -3 49989.5 1504.85   1
  -1 -17  -4 28346.8 1115.30   6
  -1  17  -4 29081.0 1029.23   4
  -1  17  -4 28574.0 1128.21   1
  -1 -17  -5 27930.5 1210.74   6
  -1  17  -5 27071.4 1135.11   1
  -1  17  -5 28930.4 1071.68   4
  -1  17  -6 10926.1 738.447   1
  -1  17  -6 10413.8 686.067   4
  -1 -17  -6 11556.9 842.245   6
  -1 -17  -7 3678.89 557.570   6
  -1  17  -7 3994.90 484.994   4
   1  18  -8 9203.40 758.572   4
   1 -18  -8 9816.08 891.961   6
   1 -18  -7 18359.7 1091.92   6
   1  18  -7 19335.2 1017.40   4
   1  18  -6 29046.1 1192.38   4
   1 -18  -6 30860.4 1303.00   6
  -1  18   6 29847.8 1391.26   5
   1  18  -5 41643.7 1614.93   2
   1 -18  -5 42925.5 1432.33   6
  -1  18   5 42051.5 1569.41   5
   1  18  -5 38087.9 1338.45   4
   1  18  -5 41318.0 1321.85   1
   1  18  -4 75203.8 2160.19   2
  -1  18   4 79953.8 2136.94   5
   1  18  -4 79367.1 1905.24   1
   1  18  -4 77184.5 1941.34   4
   1 -18  -4 77266.4 1861.14   6
  -1  18   4 73690.1 1975.97   1
   1  18  -3 58823.0 1654.87   4
  -1  18   3 60180.1 1716.98   1
   1  18  -3 60221.7 1612.33   1
   1  18  -3 58764.0 1785.81   2
  -1  18   3 60997.0 1724.60   5
  -1  18   3 59954.4 1592.87   3
   1 -18  -3 61673.2 1478.01   6
  -1  18   2 52548.0 1581.68   1
  -1  18   2 54776.8 1526.62   5
   1 -18  -2 52521.1 1226.58   6
   1  18  -2 51821.7 1586.34   2
  -1  18   2 50583.4 1421.30   3
   1  18  -2 53996.5 1492.32   1
  -1  18   1 44917.4 1269.69   5
  -1  18   1 42900.8 1230.72   3
   1 -18  -1 43333.5 984.453   6
   1  18  -1 42700.5 1324.02   1
  -1  18   1 45854.7 1444.65   1
   1  18  -1 41176.6 1333.80   2
   1 -18   0 11992.4 408.418   6
   1  18   0 12307.7 704.007   3
  -1  18   0 12615.5 717.123   1
  -1  18   0 11813.0 558.305   5
   1  18   0 11670.4 636.020   2
   1  18   0 11766.9 678.564   1
  -1  18   0 13594.0 639.349   3
   1  18   1-11.2308 175.121   2
  -1 -18  -1 363.219 115.525   6
  -1  18  -1 148.510 109.742   5
  -1  18  -1 426.362 203.619   1
   1  18   1 191.625 194.718   1
   1  18   1 97.9322 179.494   3
   1  18   2 13008.2 767.306   3
  -1  18  -2 13479.2 761.183   1
  -1  18  -2 12145.7 651.326   4
  -1 -18  -2 12596.8 570.579   6
  -1  18  -3 12701.6 669.373   4
  -1 -18  -3 13735.4 682.871   6
   1  18   3 13351.0 796.576   3
  -1  18  -3 12660.5 747.499   1
  -1  18  -4 24369.7 1062.73   1
  -1  18  -4 22368.0 924.763   4
   1  18   4 24037.8 1107.14   3
  -1 -18  -4 22385.1 988.170   6
  -1  18  -5 12098.1 766.790   1
  -1 -18  -5 12929.9 817.029   6
  -1  18  -5 12425.3 714.658   4
  -1 -18  -6 26327.4 1274.32   6
  -1  18  -6 27097.6 1128.89   4
  -1  18  -6 24903.7 1144.01   1
  -1  18  -7 11666.1 788.703   4
  -1 -18  -7 11577.3 933.712   6
   1 -19  -8 4539.82 617.931   6
   1  19  -7 18920.9 1035.42   4
   1 -19  -7 18109.0 1088.14   6
  -1  19   6 4524.80 586.483   5
   1 -19  -6 5202.32 563.452   6
   1  19  -6 5981.90 571.117   4
   1  19  -5 2399.14 429.435   2
  -1  19   5 2725.34 451.130   5
   1  19  -5 2673.19 350.632   1
   1  19  -5 2890.75 390.948   4
   1 -19  -5 3876.20 445.107   6
   1  19  -4 125.302 204.067   4
   1 -19  -4 244.666 172.571   6
   1  19  -4 188.982 239.981   2
   1  19  -4 162.299 172.852   1
  -1  19   4 262.208 217.241   1
  -1  19   4 189.319 220.206   5
  -1  19   3 6702.42 563.579   5
   1  19  -3 7946.88 593.956   4
  -1  19   3 7516.36 596.835   1
   1  19  -3 7066.52 535.523   1
   1  19  -3 6290.53 572.472   2
  -1  19   3 7753.46 566.395   3
   1 -19  -3 7752.56 485.256   6
   1 -19  -2 14018.0 581.095   6
  -1  19   2 13782.3 740.301   5
  -1  19   2 14124.0 730.095   3
   1  19  -2 13472.1 788.705   2
   1  19  -2 13706.2 736.118   1
  -1  19   2 13276.8 770.774   1
  -1  19   1 50475.3 1386.15   3
   1  19  -1 51186.4 1525.34   2
  -1  19   1 51275.4 1396.30   5
   1  19  -1 50652.5 1498.12   1
   1 -19  -1 50148.3 1089.40   6
  -1  19   1 54169.2 1614.07   1
  -1  19   0 26887.1 947.301   3
   1  19   0 23829.1 1000.34   1
   1 -19   0 27052.6 650.121   6
  -1  19   0 24887.2 1065.24   1
   1  19   0 25340.7 979.104   2
  -1  19   0 23881.7 841.082   5
   1  19   0 26192.9 1050.46   3
   1  19   1 83609.4 2091.70   1
  -1  19  -1 89811.0 1686.41   5
   1  19   1 89320.3 2177.38   3
  -1  19  -1 88679.7 2190.57   1
  -1 -19  -1 87577.7 1548.85   6
  -1 -19  -2 29900.8 898.684   6
   1  19   2 26373.1 1142.32   3
  -1  19  -2 27911.4 1141.59   1
  -1  19  -2 29559.1 1053.04   4
  -1 -19  -3 51292.5 1389.41   6
  -1  19  -3 49253.4 1430.87   4
  -1  19  -3 49764.9 1581.31   1
   1  19   3 48777.3 1633.04   3
  -1  19  -4 27971.2 1060.81   4
   1  19   4 28188.5 1237.54   3
  -1  19  -4 26507.4 1147.60   1
  -1 -19  -4 26751.5 1077.06   6
  -1  19  -5 22825.1 999.169   4
  -1 -19  -5 24297.7 1130.77   6
  -1  19  -5 24457.0 1121.97   1
  -1 -19  -6 914.838 349.544   6
  -1  19  -6 721.512 272.709   4
  -1  19  -6 733.635 276.254   1
  -1 -19  -7 778.587 363.002   6
  -1  19  -7 777.828 280.973   4
   1  20  -7 7760.10 697.788   4
   1 -20  -7 7260.34 710.807   6
  -1  20   6 34572.2 1540.11   5
   1  20  -6 34105.0 1361.02   4
   1 -20  -6 31531.2 1337.45   6
   1  20  -5 3552.75 407.563   1
  -1  20   5 3612.36 512.495   5
   1 -20  -5 5295.01 524.374   6
   1  20  -5 4458.29 481.589   4
   1 -20  -4 80410.0 1930.46   6
  -1  20   4 74477.3 2091.31   1
   1  20  -4 77739.6 2058.71   4
  -1  20   4 77182.9 2014.64   3
   1  20  -4 79028.7 2281.51   2
   1  20  -4 77945.5 1978.02   1
  -1  20   4 82147.0 2206.87   5
  -1  20   3 1527.14 299.907   3
   1  20  -3 1718.09 288.480   1
  -1  20   3 1237.97 302.411   5
   1  20  -3 1262.57 267.810   4
   1  20  -3 1543.01 321.334   2
   1 -20  -3 1202.31 225.215   6
  -1  20   3 1295.60 304.458   1
   1  20  -2 62234.3 1827.90   2
  -1  20   2 64959.6 1737.14   5
  -1  20   2 60928.6 1678.84   3
  -1  20   2 66242.7 1867.73   1
   1  20  -2 62525.1 1717.49   1
   1 -20  -2 65315.3 1413.40   6
   1 -20  -1 6464.42 345.919   6
  -1  20   1 7368.23 509.588   5
   1  20  -1 6613.76 542.480   1
   1  20  -1 7084.00 553.390   2
  -1  20   1 6701.25 489.661   3
  -1  20   1 7186.22 586.494   1
   1  20   0 11150.1 702.802   1
  -1  20   0 11342.9 617.697   3
   1  20   0 12020.9 714.141   3
  -1  20   0 11134.2 572.086   5
  -1  20   0 10878.1 712.394   1
   1  20   0 10710.5 646.362   2
  -1  20  -1 463.689 162.397   5
  -1  20  -1 435.389 246.020   1
   1  20   1 843.688 262.471   1
   1  20   1 305.331 232.793   3
  -1  20  -2 1663.40 322.837   1
  -1 -20  -2 1353.64 201.150   6
   1  20   2 1671.30 342.022   3
  -1 -20  -3 4230.00 387.733   6
   1  20   3 3609.37 472.972   3
  -1  20  -3 4104.31 421.603   4
  -1  20  -3 3746.81 452.403   1
   1  20   4 30217.4 1331.84   3
  -1  20  -4 31048.9 1166.07   4
  -1 -20  -4 32493.7 1185.76   6
  -1  20  -4 31222.6 1284.47   1
   1  20   5 4273.84 558.901   3
  -1 -20  -5 3820.76 472.014   6
  -1  20  -5 3649.88 476.438   1
  -1  20  -5 3709.73 433.092   4
  -1 -20  -6 43289.3 1661.23   6
  -1  20  -6 45804.7 1559.35   4
  -1  20  -6 43850.4 1618.48   1
  -1 -20  -7 6715.76 729.945   6
  -1  20  -7 7619.39 675.123   4
   1 -21  -7 8835.40 779.089   6
   1  21  -7 8602.21 732.166   4
   1 -21  -6 261.043 264.875   6
   1  21  -6 213.823 246.686   4
   1 -21  -5 51.4126 196.161   6
   1  21  -5-190.294 180.840   1
  -1  21   5-53.5494 284.552   5
   1  21  -5 181.587 225.721   4
  -1  21   4 1029.95 282.337   3
   1  21  -4 1151.62 332.792   2
   1  21  -4 1053.68 274.686   1
  -1  21   4 852.771 286.025   5
   1  21  -4 845.970 318.217   4
  -1  21   4 1263.77 327.832   1
   1 -21  -4 1091.37 255.833   6
   1 -21  -3 4304.98 373.723   6
  -1  21   3 4310.45 483.488   1
  -1  21   3 4228.63 464.784   5
   1  21  -3 4217.47 472.977   4
   1  21  -3 3960.88 434.722   1
   1  21  -3 3046.65 453.882   2
  -1  21   3 4031.51 440.146   3
  -1  21   2 1055.80 284.845   5
   1 -21  -2 1027.09 187.260   6
  -1  21   2 986.503 305.812   1
   1  21  -2 1267.88 300.265   1
   1  21  -2 563.047 238.191   2
  -1  21   2 1287.55 274.974   3
  -1  21   1 56582.9 1526.84   3
  -1  21   1 55666.8 1515.51   5
   1  21  -1 56384.3 1651.92   1
  -1  21   1 55913.1 1731.42   1
   1  21  -1 53923.4 1655.15   2
  -1  21   0 47.0851 189.903   1
  -1  21   0 237.069 146.720   5
   1  21   0 470.293 202.536   1
   1  21   0 498.786 250.189   3
   1  21   1 127484. 2812.75   1
   1  21   1 129394. 2841.02   3
  -1  21  -1 130067. 2895.58   1
  -1  21  -2 2512.16 394.277   1
   1  21   2 2882.23 424.949   3
  -1  21  -3 54529.7 1622.02   4
   1  21   3 53468.5 1797.97   3
  -1  21  -3 55440.1 1766.40   1
   1  21   4 3703.32 516.263   3
  -1  21  -4 3527.59 415.526   4
  -1 -21  -4 5059.19 482.707   6
  -1  21  -4 4700.07 525.395   1
   1  21   5 20547.4 1153.76   3
  -1  21  -5 21211.5 1098.20   1
  -1  21  -5 22013.4 1033.81   4
  -1 -21  -5 20724.4 1039.28   6
  -1  21  -6 3460.27 486.578   1
  -1 -21  -6 3198.68 479.827   6
  -1  21  -6 5155.69 542.324   4
   1  21   6 4285.70 607.816   3
  -1 -21  -7 3388.26 581.662   6
  -1  21  -7 2832.81 462.923   4
   1 -22  -7 2093.94 443.748   6
   1  22  -7 1559.44 410.374   4
   1  22  -6 39500.0 1548.31   4
   1 -22  -6 41486.6 1551.41   6
  -1  22   5 3448.15 465.161   3
   1 -22  -5 4052.99 452.236   6
   1  22  -5 3196.17 414.018   1
   1  22  -5 3582.30 468.750   4
  -1  22   5 3269.46 501.251   5
   1  22  -4 96035.0 2336.38   1
  -1  22   4 92168.9 2463.64   1
  -1  22   4 92578.1 2378.54   3
   1  22  -4 99247.5 2482.44   4
   1 -22  -4 97344.9 2194.75   6
  -1  22   4 97187.4 2524.08   5
   1  22  -3-110.463 196.155   1
  -1  22   3-32.0558 210.459   1
  -1  22   3 361.755 219.304   3
  -1  22   3 440.800 215.321   5
   1  22  -2 55958.6 1784.24   2
   1  22  -2 56928.9 1695.34   1
  -1  22   2 55667.9 1638.40   5
  -1  22   2 55618.1 1762.20   1
  -1  22   2 58229.6 1672.20   3
   1  22  -1 3179.65 408.537   1
  -1  22   1 2843.10 348.533   5
  -1  22   1 3272.46 443.460   1
  -1  22   1 3249.34 380.791   3
   1  22   0 16048.9 882.545   1
  -1  22   0 17126.3 726.693   5
  -1  22   0 16740.9 934.940   1
   1  22   0 16815.4 891.012   3
  -1  22  -1 1719.59 348.883   1
   1  22   1 1702.95 347.296   1
   1  22   1 594.939 318.800   3
  -1  22  -2 36.3518 201.607   1
   1  22   2 181.639 232.949   3
  -1  22  -3-129.701 194.917   4
  -1  22  -3 244.249 249.665   1
   1  22   3 433.625 291.710   3
   1  22   4 21424.5 1169.13   3
  -1  22  -4 21377.6 1012.14   4
  -1  22  -4 21764.0 1112.09   1
  -1  22  -5 363.504 249.887   1
   1  22   5 567.508 341.715   3
  -1  22  -5 171.647 207.473   4
  -1 -22  -6 28433.4 1319.66   6
  -1  22  -6 27444.2 1241.18   4
   1  22   6 26089.5 1412.04   3
  -1  22  -6 27268.7 1314.75   1
   1 -23  -7 6894.68 712.045   6
  -1  23   6 100.532 240.027   3
   1  23  -6 307.634 289.016   4
   1 -23  -6 189.661 250.433   6
  -1  23   5 45.9828 238.830   3
  -1  23   5 214.756 262.198   5
   1  23  -5-32.3629 260.207   4
   1 -23  -5 236.644 205.965   6
  -1  23   4 1811.50 389.049   3
   1  23  -4 1306.23 295.787   1
  -1  23   4 2361.52 431.731   5
  -1  23   4 2145.46 430.376   1
   1  23  -4 1978.72 419.402   4
  -1  23   3 21561.5 1108.21   1
  -1  23   3 21664.3 1055.02   5
   1  23  -3 22145.9 1044.31   1
  -1  23   3 22067.9 1060.37   3
   1  23  -2 940.909 273.107   1
  -1  23   2 1456.86 323.151   3
  -1  23   2 816.886 275.240   5
  -1  23   2 1199.05 327.469   1
  -1  23   1 47764.9 1403.34   5
  -1  23   1 47743.4 1642.99   1
  -1  23   1 46524.1 1424.43   3
   1  23  -1 44294.2 1523.61   1
  -1  23   0 46.7669 214.893   1
   1  23   0-81.9253 205.790   3
  -1  23   0 135.634 138.007   5
   1  23   0 9.84192 196.137   1
  -1  23  -1 67660.0 2013.36   1
   1  23   1 65402.5 1947.86   1
   1  23   1 66279.5 1937.85   3
  -1  23  -2 1813.13 363.560   1
   1  23   2 1601.00 372.917   3
   1  23   3 45849.4 1728.25   3
  -1  23  -3 47405.8 1706.03   1
  -1  23  -4-138.940 238.660   1
  -1  23  -4 156.197 222.178   4
   1  23   4 315.742 271.707   3
  -1  23  -5 24414.9 1145.06   4
  -1  23  -5 25866.6 1277.21   1
   1  23   5 23767.8 1313.71   3
  -1  23  -6 1988.22 395.932   4
  -1  23  -6 2050.79 424.951   1
   1  24  -6 45112.0 1752.01   4
  -1  24   6 45095.5 1745.68   3
   1  24  -5 3269.49 487.358   4
  -1  24   5 3556.82 494.734   3
  -1  24   4 44188.0 1699.71   1
   1  24  -4 46941.8 1697.45   4
  -1  24   4 49852.4 1716.76   3
   1  24  -4 47015.1 1595.16   1
  -1  24   4 45726.1 1692.36   5
   1  24  -3 10372.7 720.419   1
  -1  24   3 9219.29 708.712   5
  -1  24   3 9399.83 747.742   1
  -1  24   3 9388.70 711.998   3
  -1  24   2 34152.5 1271.80   3
  -1  24   2 30471.1 1332.49   1
   1  24  -2 32348.9 1292.97   1
  -1  24   2 32753.8 1244.21   5
  -1  24   1 1547.62 374.608   1
  -1  24   1 1818.48 313.032   3
  -1  24   1 2221.71 328.135   5
   1  24  -1 1741.94 353.140   1
  -1  24   0 8000.25 680.868   1
   1  24   0 8458.98 666.892   3
   1  24   0 9226.75 708.180   1
  -1  24  -1 366.902 252.739   1
   1  24   1 926.945 325.448   1
   1  24   1 863.973 305.547   3
  -1  24  -2 1086.27 290.704   1
   1  24   2 1371.94 361.441   3
   1  24   3 9243.85 800.672   3
  -1  24  -3 8174.39 725.968   1
  -1  24  -4 4091.24 495.012   4
  -1  24  -4 3893.23 515.350   1
   1  24   4 3674.51 529.852   3
   1  24   5 649.417 358.077   3
  -1  24  -5 1052.16 321.530   4
  -1  24  -5 534.001 293.005   1
  -1  24  -6 17314.4 1028.35   4
   1  25  -6 584.487 334.333   4
  -1  25   6 180.436 306.782   3
  -1  25   5 1226.03 387.821   3
   1  25  -5 1116.40 334.317   4
   1  25  -4 559.916 238.765   1
  -1  25   4 488.964 304.631   5
  -1  25   4 904.260 345.316   1
  -1  25   4 504.545 318.830   3
  -1  25   3 8785.09 749.425   1
  -1  25   3 10761.1 767.856   5
   1  25  -3 9952.79 731.197   1
  -1  25   3 10107.3 753.629   3
  -1  25   2 2903.25 468.955   1
  -1  25   2 2489.94 382.800   5
   1  25  -2 2899.96 413.510   1
  -1  25   2 3349.69 444.633   3
   1  25  -1 41572.6 1507.44   1
  -1  25   1 39384.6 1307.78   5
  -1  25   1 41534.6 1598.69   1
  -1  25   1 43264.8 1425.73   3
   1  25   0 948.928 289.973   3
   1  25   0 1094.79 346.207   1
  -1  25   0 1238.49 348.479   1
   1  25   1 41289.8 1539.77   3
  -1  25  -1 45383.3 1671.68   1
   1  25   1 42256.1 1591.24   1
  -1  25  -2 1347.30 352.655   1
   1  25   2 1525.36 381.321   3
  -1  25  -3 44982.9 1734.77   1
   1  25   3 49812.6 1869.53   3
   1  25   4 1997.06 451.512   3
  -1  25  -4 1645.05 361.481   4
  -1  25  -4 1927.83 410.847   1
   1  25   5 25988.8 1434.66   3
  -1  25  -5 28184.9 1293.81   4
  -1  25  -5 26488.9 1355.33   1
  -1  25  -6 287.364 288.168   4
  -1  26   6 28127.6 1429.72   3
  -1  26   5 7128.35 710.985   3
   1  26  -5 5672.37 644.434   4
  -1  26   4 28263.3 1384.55   1
   1  26  -4 27931.3 1257.70   1
  -1  26   4 26916.0 1307.73   3
   1  26  -3 3475.63 477.396   1
  -1  26   3 3365.65 464.762   5
  -1  26   3 3949.42 532.823   1
  -1  26   3 4076.23 512.951   3
  -1  26   2 22268.9 1042.59   5
  -1  26   2 23358.8 1197.36   1
   1  26  -2 22921.2 1124.79   1
  -1  26   2 24371.4 1107.24   3
  -1  26   1 4934.18 488.764   3
  -1  26   1 3043.72 382.789   5
   1  26  -1 3670.93 487.367   1
  -1  26   1 4458.33 553.779   1
   1  26   0 9574.71 757.474   1
   1  26   0 10147.3 761.444   3
  -1  26   0 10620.8 820.210   1
   1  26   1 320.017 270.213   3
   1  26   1-63.4430 260.102   1
  -1  26  -2 3287.96 488.908   1
   1  26   2 3079.62 480.434   3
  -1  26  -3 28.4095 284.290   1
   1  26   3 2.89630 307.717   3
  -1  26  -4 3733.99 542.672   1
   1  26   4 3462.01 570.277   3
  -1  26  -5 69.7510 257.866   4
  -1  26  -5 764.682 327.711   1
  -1  27   5-391.623 319.560   3
   1  27  -4 2605.80 445.128   1
  -1  27   4 2014.42 453.362   1
  -1  27   4 2609.48 484.908   3
   1  27  -3 6523.07 634.523   1
  -1  27   3 6999.48 662.558   3
  -1  27   3 5400.57 631.439   1
  -1  27   2 5206.50 544.514   3
  -1  27   2 5805.68 643.363   1
   1  27  -2 4512.10 533.357   1
  -1  27   1 22023.2 1191.78   1
  -1  27   1 22676.7 1049.92   3
   1  27  -1 20510.2 1096.55   1
   1  27   0 7172.48 670.908   1
  -1  27   0 8258.58 739.206   1
   1  27   0 7370.28 667.501   3
  -1  27  -1 41678.6 1675.14   1
   1  27   1 42713.8 1619.93   3
   1  27   1 41121.9 1634.13   1
   1  27   2 8006.13 727.722   3
  -1  27  -2 8337.11 765.831   1
   1  27   3 41711.2 1747.64   3
  -1  27  -3 40890.4 1705.02   1
   1  27   4 13084.4 1026.89   3
  -1  27  -4 14544.2 1020.46   1
  -1  27  -5 13904.6 1023.23   1
  -1  27  -5 13007.2 930.575   4
  -1  28   5 11548.4 930.837   3
  -1  28   4 25038.9 1305.81   3
   1  28  -4 24735.2 1230.74   1
  -1  28   4 24767.1 1346.52   1
  -1  28   3 5458.78 651.985   1
  -1  28   3 5132.68 570.355   3
   1  28  -3 4172.31 526.192   1
  -1  28   2 26760.1 1343.49   1
   1  28  -2 25312.7 1237.92   1
  -1  28   2 26864.5 1201.60   3
  -1  28   1 9465.29 699.937   3
   1  28  -1 7086.36 682.688   1
  -1  28   1 7691.38 744.672   1
   1  28   0 8741.23 748.571   1
  -1  28   0 9396.20 800.589   1
   1  28   0 9261.00 755.382   3
   1  28   1 3199.52 524.484   1
   1  28   1 2596.30 476.022   3
  -1  28  -1 2910.96 503.218   1
  -1  28  -2-166.676 326.890   1
   1  28   2 607.006 313.904   3
  -1  28  -3 357.603 295.433   1
   1  28   3 302.667 301.956   3
  -1  28  -4 9244.64 840.385   1
  -1  29   5 1299.58 436.802   3
   1  29  -4 27.7836 259.800   1
  -1  29   4-0.57507 323.020   3
  -1  29   3 4319.85 605.533   1
  -1  29   3 4812.43 578.528   3
   1  29  -3 4544.65 549.071   1
   1  29  -2 4765.01 567.776   1
  -1  29   2 4840.81 625.661   1
  -1  29   2 5507.96 577.838   3
   1  29  -1 20602.8 1159.34   1
  -1  29   1 22769.9 1254.00   1
   1  29   0 14328.5 980.080   1
  -1  29   0 16984.0 1084.84   1
  -1  29  -1 28590.5 1414.13   1
   1  29   1 28337.0 1359.30   3
   1  29   1 28646.6 1414.28   1
  -1  29  -2 25546.8 1361.03   1
   1  29   2 24789.2 1307.98   3
   1  29   3 17896.4 1161.27   3
  -1  29  -3 15977.9 1104.12   1
  -1  30   4 14997.9 1044.22   3
   1  30  -3 21940.6 1184.60   1
   1  30  -2 12621.5 912.652   1
  -1  30   2 13647.8 1014.88   1
   1  30  -1 15657.8 1024.71   1
  -1  30   1 17380.5 1114.95   1
  -1  30   0 1745.92 445.664   1
   1  30   0 1121.10 333.020   1
  -1  30  -1 2664.83 502.200   1
   1  30   1 1622.39 449.358   1
   1  30   1 2097.26 437.772   3
  -1  30  -2 3152.82 554.170   1
   1  30   2 1874.45 459.576   3
   1  31  -3 3279.21 506.264   1
   1  31  -2 19911.1 1154.69   1
   1  31  -1 11484.5 892.134   1
   1  31   0 47124.2 1855.08   1
   1  31   1 11735.3 915.719   3
   2   0 -10 36806.4 1719.77   6
   2   0  -9-352.042 323.480   6
  -2   0   8 81709.1 2092.65   5
   2   0  -8 82953.4 2340.08   6
   2   0  -7 146.063 213.444   6
   2   0  -7-85.4266 174.470   2
  -2   0   7 206.301 186.026   5
   2   0  -6 75585.2 1919.69   6
  -2   0   6 75631.9 1853.25   5
   2   0  -6 75796.7 1602.06   2
   2   0  -5 133.604 162.496   6
   2   0  -5 97.9097 60.1966   1
   2   0  -5 35.0217 85.2240   2
   2   0  -4 8024.10 471.205   6
   2   0  -4 7718.15 359.192   2
   2   0  -4 7540.81 212.866   1
   2   0  -3 243.215 89.1869   2
   2   0  -2 437.921 96.3606   2
  -2   0   2 523.379 61.1571   1
   2   0  -1 285.622 87.4161   2
   2   0  -1 173.561 51.9215   4
  -2   0   1 274.037 116.716   6
  -2   0   1 213.458 47.5173   4
  -2   0   1 319.430 75.0436   3
   2   0   0 184393. 2671.07   3
  -2   0   0 199945. 2894.32   6
  -2   0  -1 27.2242 89.6780   6
  -2   0  -2 177618. 2943.93   6
  -2   0  -3 118.021 137.423   6
  -2   0  -4 50199.0 1433.79   6
  -2   0  -5 245.559 178.912   6
  -2   0  -6 14722.1 871.381   6
  -2   0  -7 749.904 323.639   6
  -2   0  -8 4475.34 594.023   6
   2   1 -10 251.877 325.791   6
   2   1  -9 939.333 344.621   6
   2  -1  -9 826.173 340.220   6
   2   1  -8 337.757 274.192   6
   2  -1  -8 508.277 306.795   6
  -2  -1   8 590.361 278.004   5
  -2   1   8 219.081 208.168   5
   2   1  -7 19405.3 971.956   6
  -2  -1   7 20018.3 888.198   5
   2   1  -7 20831.8 861.162   2
   2  -1  -7 20203.7 808.019   2
   2  -1  -7 19921.7 1006.87   6
  -2   1   7 21758.1 986.485   5
   2   1  -6 4136.50 427.375   6
   2  -1  -6 3728.71 301.549   2
  -2  -1   6 4001.24 391.651   5
   2   1  -6 3989.15 331.173   2
  -2   1   6 4137.55 413.140   5
   2  -1  -6 4997.19 478.249   6
   2   1  -5 104458. 2170.93   6
   2   1  -5 105082. 1491.90   1
   2  -1  -5 102865. 1818.30   2
   2   1  -5 103675. 1892.09   2
   2  -1  -5 102976. 1612.33   1
   2  -1  -5 103618. 2213.96   6
   2  -1  -4 6062.48 421.336   6
   2   1  -4 6374.94 336.344   2
   2  -1  -4 6024.14 310.391   2
   2  -1  -4 6568.94 236.273   1
   2   1  -4 6571.66 419.968   6
   2  -1  -3 253046. 3306.37   1
  -2   1   3 266637. 3292.62   1
   2   1  -3 262203. 3645.74   2
   2  -1  -3 262923. 3608.63   2
  -2   1   2 1612.37 111.248   1
   2  -1  -2 1614.05 149.908   2
   2   1  -2 1305.33 114.699   4
   2   1  -2 1485.86 145.619   2
   2   1  -1 235576. 3123.45   4
  -2   1   1 231210. 3416.01   6
  -2  -1   1 234110. 3396.12   6
   2  -1  -1 234424. 2978.71   4
   2   1  -1 234353. 3229.71   2
  -2  -1   1 232539. 3047.43   4
  -2  -1   1 245381. 3214.78   3
   2  -1   0 886.823 99.8402   3
  -2   1   0 931.530 151.682   6
  -2  -1   0 795.044 142.148   6
   2   1   0 593.275 112.970   3
  -2   1  -1 117896. 2057.27   6
  -2  -1  -1 121578. 2084.11   6
  -2  -1  -2 139.280 119.944   6
  -2   1  -2 153.713 115.776   6
  -2  -1  -3 28858.8 966.717   6
  -2   1  -3 26906.1 926.717   6
  -2   1  -4 1508.36 270.415   6
  -2  -1  -4 1515.62 268.168   6
  -2  -1  -5 14533.3 803.428   6
  -2   1  -5 16065.0 818.868   6
  -2   1  -6 396.088 230.698   6
  -2  -1  -6 679.793 280.519   6
  -2   1  -7 25192.6 1224.28   6
  -2  -1  -7 23164.0 1207.75   6
  -2   1  -8 712.026 339.840   6
  -2  -1  -8-50.8026 302.192   6
   2   2 -10 26343.3 1407.39   6
   2   2  -9 1141.55 352.797   6
   2  -2  -9 1443.56 412.753   6
   2   2  -8 36787.9 1436.81   6
  -2   2   8 36744.0 1378.68   5
   2  -2  -8 35803.7 1509.55   6
  -2   2   7 11188.1 724.012   5
  -2  -2   7 10345.2 618.785   5
   2   2  -7 11243.8 727.181   6
   2  -2  -7 10206.5 549.865   2
   2   2  -7 10404.5 617.024   2
   2  -2  -7 12261.3 796.054   6
   2   2  -6 54485.0 1364.50   2
   2  -2  -6 54704.6 1616.09   6
  -2   2   6 49756.2 1524.48   5
   2  -2  -6 51797.2 1205.22   2
  -2  -2   6 51116.6 1412.51   5
   2   2  -6 57572.8 1558.70   6
   2  -2  -5 6739.13 499.310   6
   2   2  -5 6878.78 396.694   2
   2  -2  -5 6563.17 343.400   2
   2   2  -5 6717.21 203.505   1
   2   2  -5 7370.36 491.496   6
   2  -2  -4 8758.15 510.567   6
   2   2  -4 8045.27 391.546   2
   2  -2  -4 8659.67 365.740   2
   2  -2  -4 9315.47 322.525   1
   2   2  -4 9189.65 490.703   6
   2  -2  -3 1305.40 102.204   1
   2   2  -3 1917.19 182.027   2
  -2   2   3 1945.83 121.336   1
   2  -2  -3 1504.48 152.324   2
  -2   2   2 6776.44 250.824   1
   2   2  -2 7203.55 313.067   2
   2   2  -2 6952.67 278.767   4
   2  -2  -2 6870.93 299.837   2
  -2   2   1 69882.8 1367.33   6
   2   2  -1 72019.0 1228.19   2
  -2  -2   1 72472.7 1248.16   3
   2   2  -1 68953.6 1184.46   4
  -2  -2   1 69685.3 1114.20   4
  -2  -2   1 70858.3 1333.98   6
  -2  -2   0 91870.5 1631.52   6
  -2   2   0 90438.6 1632.08   6
   2   2   0 88539.5 1441.62   2
   2   2   0 88699.1 1590.67   3
   2  -2   0 92620.2 1301.69   3
  -2   2  -1 13181.7 522.558   6
  -2  -2  -1 13613.1 546.020   6
  -2   2  -2 170091. 2803.28   6
  -2  -2  -2 168661. 2857.64   6
  -2   2  -3 59328.8 1459.48   6
  -2  -2  -3 60297.4 1505.75   6
  -2  -2  -4 88070.9 2057.20   6
  -2   2  -4 91003.1 2014.94   6
  -2   2  -5 7653.16 570.208   6
  -2  -2  -5 7000.68 568.155   6
  -2  -2  -6 50428.6 1697.54   6
  -2   2  -6 51912.8 1652.32   6
  -2  -2  -7 437.427 315.617   6
  -2   2  -7 114.372 271.531   6
  -2  -2  -8 7691.60 778.396   6
  -2   2  -8 6737.30 707.807   6
   2   3 -10 702.522 398.743   6
   2   3  -9 2104.08 409.862   6
   2  -3  -9 1844.50 426.036   6
  -2   3   9 2641.93 422.758   5
  -2   3   8 332.902 281.837   5
   2   3  -8 242.457 263.544   6
   2  -3  -8 130.620 256.991   6
   2   3  -7 27543.8 1130.97   6
   2   3  -7 28311.3 1071.05   2
  -2   3   7 27361.4 1156.06   5
   2  -3  -7 27605.8 1221.40   6
  -2  -3   7 27898.6 999.246   5
   2  -3  -6 5108.04 494.229   6
   2  -3  -6 4870.99 318.305   2
   2   3  -6 5607.99 464.758   6
  -2  -3   6 4511.45 375.181   5
  -2   3   6 6129.62 514.183   5
   2   3  -6 4855.59 393.215   2
   2   3  -5 115970. 2105.60   2
   2   3  -5 117942. 1517.81   1
   2  -3  -5 113388. 1881.70   2
   2  -3  -5 118513. 2417.99   6
   2   3  -5 118394. 2271.43   6
   2  -3  -4 12386.8 418.828   1
   2   3  -4 13249.1 580.757   6
   2  -3  -4 12497.9 621.503   6
   2  -3  -4 12560.9 441.081   2
   2   3  -4 13608.5 528.716   2
   2  -3  -3 246033. 3323.97   1
   2   3  -3 246723. 3551.32   2
  -2   3   3 247525. 3322.20   1
   2  -3  -3 252087. 3441.24   2
  -2   3   2 33036.4 716.038   1
   2   3  -2 34753.0 796.228   2
   2   3  -2 33250.8 741.997   4
   2  -3  -2 34535.1 760.293   2
  -2  -3   2 37869.2 584.276   1
  -2  -3   1 189541. 2638.63   4
  -2  -3   1 195206. 2836.63   6
   2   3  -1 185821. 2722.08   4
   2   3  -1 191328. 2713.04   2
  -2   3   1 189298. 2896.53   6
  -2   3   1 190964. 2685.46   1
   2   3   0 29888.2 662.681   2
  -2  -3   0 30213.6 790.039   6
  -2   3   0 30784.2 796.889   6
   2   3   0 29498.0 797.192   3
  -2   3  -1 58470.5 1262.93   6
  -2  -3  -1 62041.4 1320.84   6
   2   3   1 60672.6 1050.13   2
  -2   3  -2 1038.30 186.586   6
  -2  -3  -2 932.673 200.503   6
  -2  -3  -3 535.451 195.486   6
  -2   3  -3 513.711 172.029   6
  -2   3  -4 4548.89 396.412   6
  -2  -3  -4 4489.29 436.281   6
  -2   3  -5 5204.90 472.687   6
  -2  -3  -5 5527.47 508.818   6
  -2  -3  -6 2035.94 391.144   6
  -2   3  -6 1799.12 348.094   6
  -2   3  -7 26830.3 1241.36   6
  -2  -3  -7 22585.5 1210.16   6
  -2   3  -8 5026.88 622.523   6
  -2  -3  -8 5199.89 675.160   6
   2   4 -10 26607.6 1376.72   6
  -2   4   9 15237.6 959.613   5
   2   4  -9 14667.4 953.504   6
   2  -4  -9 14117.5 1026.45   6
   2  -4  -8 43553.6 1697.56   6
   2   4  -8 40977.2 1502.29   6
   2   4  -8 44268.0 1557.38   2
  -2   4   8 43867.5 1581.45   5
   2   4  -7 23053.3 1015.38   6
   2  -4  -7 23352.0 1131.96   6
  -2  -4   7 23099.4 866.724   5
   2   4  -7 24524.5 1009.59   2
  -2   4   7 21110.0 1040.43   5
   2   4  -6 24425.4 946.260   6
   2  -4  -6 23980.6 720.339   2
  -2  -4   6 24636.3 870.366   5
  -2   4   6 23761.1 1031.73   5
   2  -4  -6 22012.8 1015.64   6
   2   4  -6 25693.6 934.959   2
   2   4  -5 28411.5 508.749   1
   2  -4  -5 30561.2 1098.46   6
   2   4  -5 30053.1 925.088   2
   2  -4  -5 29321.3 742.543   2
   2   4  -5 30858.4 987.395   6
   2  -4  -4 1381.47 147.469   2
   2   4  -4 1316.77 198.092   6
   2  -4  -4 1751.13 246.580   6
   2   4  -4 1517.03 201.551   2
   2   4  -3 2247.51 206.923   2
   2   4  -3 2009.51 186.290   4
   2  -4  -3 2134.37 172.410   1
   2  -4  -3 1948.96 168.854   2
  -2   4   3 2415.96 174.928   1
  -2   4   2 24985.5 638.120   1
   2   4  -2 25673.3 675.216   2
  -2  -4   2 26999.8 491.555   1
   2   4  -2 26153.4 653.276   4
  -2  -4   1 23152.0 643.690   6
   2   4  -1 23252.7 597.150   2
  -2   4   1 23006.1 600.732   1
   2   4  -1 23033.8 630.182   4
   2   4   0 84390.5 1613.81   3
   2   4   0 82948.2 1362.89   2
  -2   4   0 81997.1 1529.82   6
  -2  -4   0 82507.7 1529.38   6
  -2   4  -1 43563.3 1040.55   6
  -2  -4  -1 44034.7 1080.37   6
   2   4   1 44972.3 844.930   2
   2   4   2 88235.9 1390.89   2
  -2  -4  -2 88383.1 1831.33   6
  -2   4  -2 86858.8 1732.63   6
  -2   4  -3 52397.5 1338.55   6
  -2  -4  -3 53318.4 1433.35   6
  -2  -4  -4 101963. 2279.68   6
  -2   4  -4 100609. 2153.06   6
  -2  -4  -5 15565.9 861.627   6
  -2   4  -5 15909.2 799.181   6
  -2  -4  -6 47078.1 1665.60   6
  -2   4  -6 46057.8 1531.16   6
  -2  -4  -7 6839.25 688.450   6
  -2   4  -7 6253.07 614.219   6
  -2   4  -8 9676.21 820.391   6
  -2  -4  -8 10466.5 904.692   6
   2   5 -10 200.729 324.050   6
   2  -5  -9 3736.30 605.427   6
   2   5  -9 5156.47 591.348   6
  -2   5   9 4572.69 572.867   5
   2   5  -8 1852.25 351.183   6
  -2   5   8 2225.15 401.001   5
   2   5  -8 1735.72 365.651   2
   2  -5  -8 1492.73 387.066   6
   2   5  -7 40105.4 1364.29   2
   2  -5  -7 39218.2 1504.00   6
  -2   5   7 39172.9 1458.88   5
  -2  -5   7 40428.5 1138.09   5
   2   5  -7 37560.8 1310.36   6
   2  -5  -6 21791.2 1005.69   6
   2  -5  -6 22497.5 675.401   2
   2   5  -6 21974.3 887.739   6
  -2  -5   6 22109.1 798.247   5
  -2   5   6 22889.3 1037.48   5
   2   5  -6 22748.9 902.745   2
   2   5  -5 57124.8 1393.16   6
   2  -5  -5 57895.5 1592.95   6
   2   5  -5 59080.8 1404.04   2
   2  -5  -5 57097.3 1109.30   2
   2   5  -5 54898.3 883.777   1
   2   5  -4 48750.4 1168.92   6
   2  -5  -4 48825.7 1339.65   6
   2   5  -4 48852.7 1178.45   2
  -2   5   4 48236.6 963.166   1
   2  -5  -4 49590.4 983.414   2
   2   5  -4 50926.6 1155.53   4
   2   5  -3 96356.2 1699.95   2
   2   5  -3 96378.4 1635.10   4
  -2   5   3 99194.1 1587.78   1
   2  -5  -3 95599.5 1534.29   2
   2   5  -2 86086.0 1544.53   2
  -2  -5   2 88818.9 1303.32   1
   2   5  -2 83684.8 1508.59   4
  -2   5   2 88242.7 1532.12   1
  -2   5   1 96835.7 1622.25   1
  -2  -5   1 93251.4 1615.98   6
   2   5  -1 94652.9 1689.19   3
   2   5  -1 94865.8 1575.23   2
  -2   5   0 27776.4 759.630   6
  -2   5   0 27760.8 460.108   4
   2   5   0 28567.5 845.088   3
  -2  -5   0 28657.3 767.636   6
   2   5   0 27319.0 645.214   2
   2   5   1 46038.6 1083.24   3
   2   5   1 47210.4 882.159   2
  -2   5  -1 45848.1 1076.84   6
  -2  -5  -1 48224.3 1143.11   6
   2   5   2 4764.95 221.998   2
  -2  -5  -2 4741.60 369.402   6
  -2   5  -2 5189.12 345.959   6
  -2   5  -3 19175.8 745.836   6
   2   5   3 18929.1 475.272   2
  -2  -5  -3 19743.9 829.748   6
  -2  -5  -4 641.189 247.666   6
  -2   5  -4 335.892 161.877   6
   2   5   4 568.741 91.7560   2
  -2   5  -5 4514.24 439.238   6
  -2  -5  -5 3652.47 447.006   6
  -2  -5  -6 3839.54 506.596   6
  -2   5  -6 4526.53 482.293   6
  -2   5  -7 15778.7 935.332   6
  -2  -5  -7 15068.3 1008.32   6
  -2   5  -8 12745.8 916.524   6
  -2  -5  -8 10694.1 939.444   6
   2   6 -10 18514.1 1121.35   6
   2  -6  -9 31307.5 1572.04   6
  -2   6   9 30187.5 1407.02   5
   2   6  -9 28752.3 1311.52   6
   2  -6  -8 37213.6 1585.46   6
  -2   6   8 33159.4 1418.20   5
   2   6  -8 36516.1 1465.61   2
   2   6  -8 35067.6 1335.19   6
   2   6  -7 42070.6 1432.55   2
  -2   6   7 39274.6 1495.53   5
   2  -6  -7 39279.9 1511.94   6
   2   6  -7 39467.2 1322.15   6
   2   6  -6 11936.5 637.624   6
   2  -6  -6 12200.6 759.946   6
   2   6  -6 12336.6 680.026   2
   2  -6  -6 12526.3 474.744   2
  -2  -6   6 12942.1 562.548   5
  -2   6   6 12216.5 764.455   5
   2   6  -5 15054.3 638.783   6
   2   6  -5 14149.9 372.942   1
   2  -6  -5 15299.1 773.001   6
   2   6  -5 14086.1 652.693   2
   2  -6  -5 14751.1 476.160   2
   2   6  -4 1257.50 89.9136   1
   2  -6  -4 1083.14 215.843   6
   2   6  -4 1209.77 177.280   4
   2   6  -4 1427.27 190.002   6
  -2   6   4 1424.61 154.918   1
   2  -6  -4 1112.02 134.640   2
   2   6  -4 1154.32 183.480   2
   2   6  -3 695.357 130.843   4
   2  -6  -3 500.564 99.0210   2
   2   6  -3 462.041 122.140   2
  -2   6   3 678.667 128.447   1
  -2  -6   3 764.770 80.6491   1
   2   6  -3 608.744 69.7419   1
  -2  -6   2 443.780 81.1863   1
  -2   6   2 522.242 119.214   1
   2   6  -2 630.523 125.068   4
   2   6  -2 519.072 114.918   2
  -2  -6   1 73350.9 1336.47   6
  -2   6   1 74022.7 1383.57   1
   2   6  -1 74108.5 1471.13   3
   2   6  -1 73491.7 1335.40   2
   2   6   0 6786.74 296.553   2
   2   6   0 6516.04 408.534   3
  -2   6   0 6613.48 207.481   4
  -2   6   0 6459.63 340.156   1
  -2   6   0 6603.82 350.864   6
  -2  -6   0 6759.24 353.201   6
  -2   6  -1 56786.5 1234.15   6
   2   6   1 57207.6 1295.02   3
   2   6   1 58884.5 1038.78   2
  -2  -6  -1 60085.5 1322.03   6
  -2   6  -1 57890.2 951.464   4
   2   6   2 49647.1 892.301   2
  -2   6  -2 47599.2 1171.31   6
  -2  -6  -2 48884.4 1283.05   6
  -2   6  -3 108004. 2104.45   6
  -2  -6  -3 103770. 2232.51   6
   2   6   3 108075. 1600.22   2
  -2  -6  -4 63836.1 1763.35   6
   2   6   4 67810.7 1074.99   2
  -2   6  -4 61301.4 1592.09   6
  -2   6  -5 53019.6 1540.32   6
  -2  -6  -5 53485.6 1699.57   6
  -2   6  -6 29966.8 1200.27   6
  -2  -6  -6 30349.5 1348.46   6
  -2  -6  -7 15048.3 1024.34   6
  -2   6  -7 14517.7 900.680   6
  -2   6  -8 8329.21 748.199   6
  -2  -6  -8 8785.97 853.078   6
   2   7 -10 155.331 291.874   6
   2  -7  -9 1272.35 463.421   6
  -2   7   9 2234.92 472.994   5
   2   7  -9 1389.23 364.706   6
   2   7  -8 7608.28 668.663   2
  -2   7   8 6187.86 628.824   5
   2  -7  -8 6799.94 704.050   6
   2   7  -8 7669.31 619.783   6
   2   7  -7 18811.1 869.273   6
   2   7  -7 17311.1 924.322   2
   2  -7  -7 16985.6 987.961   6
  -2   7   7 21130.6 1078.80   5
   2  -7  -6 56550.3 1710.63   6
   2   7  -6 55561.4 1570.45   2
   2  -7  -6 55102.9 1113.20   2
  -2  -7   6 54334.1 1240.65   5
  -2   7   6 56993.3 1745.70   5
   2   7  -6 55619.8 1455.60   6
   2   7  -5 39826.4 1093.26   6
   2   7  -5 40722.0 790.068   1
   2  -7  -5 40214.3 869.986   2
   2   7  -5 40413.0 1129.76   4
   2   7  -5 41479.4 1210.08   2
   2  -7  -5 41462.8 1330.90   6
   2   7  -4 48867.3 1128.84   6
   2  -7  -4 52259.1 1392.40   6
   2   7  -4 50840.6 1255.53   2
  -2   7   4 45710.6 1041.65   1
   2   7  -4 48359.7 851.992   1
   2  -7  -4 48785.7 974.812   2
   2   7  -4 49061.4 1174.20   4
  -2  -7   3 73664.7 1201.32   1
   2   7  -3 75908.6 1169.94   1
   2   7  -3 76400.1 1545.91   2
  -2   7   3 73412.1 1473.18   1
   2   7  -3 74581.1 1472.11   4
   2   7  -3 75618.9 1391.29   6
   2   7  -2 55927.3 1188.19   2
  -2   7   2 55954.1 1221.31   1
   2   7  -2 55922.8 1200.96   4
  -2  -7   2 54277.5 1020.51   1
  -2   7   1 51343.1 1129.92   1
   2   7  -1 52746.7 1078.54   2
  -2  -7   1 50557.5 1030.55   6
   2   7  -1 50893.3 1205.15   3
   2   7   0 77412.3 1342.60   2
  -2   7   0 75195.6 1477.88   1
   2   7   0 77743.5 1668.90   3
  -2  -7   0 76168.6 1454.76   6
  -2   7   0 77746.6 1475.26   6
  -2   7  -1 17948.9 615.404   6
   2   7   1 18562.3 494.944   2
   2   7   1 17220.9 669.280   3
  -2   7  -1 18298.7 446.606   4
  -2  -7  -1 18487.7 670.345   6
   2   7   2 24711.1 556.920   2
  -2  -7  -2 23368.0 851.076   6
  -2   7  -2 23562.6 771.058   6
  -2  -7  -3 1460.71 269.801   6
  -2   7  -3 1356.52 211.237   6
   2   7   3 1588.50 122.930   2
  -2  -7  -4 491.711 228.747   6
  -2   7  -4 778.115 218.520   6
  -2  -7  -5 1839.69 348.039   6
  -2   7  -5 2449.56 346.947   6
  -2  -7  -6 11550.0 846.079   6
  -2   7  -6 11808.1 746.756   6
  -2  -7  -7 7240.25 750.819   6
  -2   7  -7 7413.91 663.499   6
  -2   7  -8 26828.7 1322.32   6
   2   8 -10 3996.95 551.997   6
  -2   8   9 51502.7 1947.28   5
   2   8  -9 56120.9 1826.37   6
   2  -8  -9 56737.7 2169.89   6
   2   8  -8 4752.70 491.537   6
   2  -8  -8 4289.03 585.225   6
  -2   8   8 5279.90 589.815   5
   2   8  -8 4923.12 581.659   2
   2   8  -7 17080.2 823.283   6
   2  -8  -7 18476.9 1027.11   6
   2   8  -7 17612.6 956.817   2
   2   8  -7 17302.9 849.812   4
  -2   8   7 18109.5 1014.93   5
   2   8  -6 7571.26 493.333   6
   2  -8  -6 7735.24 617.019   6
   2   8  -6 8140.88 578.265   2
  -2   8   6 8202.11 653.769   5
   2   8  -6 8262.12 539.385   4
   2   8  -5 8320.68 533.769   2
  -2   8   5 8350.01 596.964   5
   2  -8  -5 8192.43 342.741   2
   2   8  -5 8107.18 487.520   4
   2   8  -5 8263.49 325.189   1
   2  -8  -5 7067.50 545.325   6
   2   8  -5 8418.59 460.641   6
   2  -8  -4 5154.14 424.837   6
   2   8  -4 5250.45 246.314   1
  -2   8   4 5329.48 331.928   1
   2  -8  -4 5318.60 278.956   2
   2   8  -4 5616.98 332.144   6
   2   8  -4 5765.17 378.162   4
   2   8  -4 5119.26 384.318   2
   2   8  -3 5442.40 290.440   6
  -2  -8   3 4917.63 247.899   1
   2   8  -3 5213.39 237.411   1
   2   8  -3 5604.22 364.945   2
  -2   8   3 4890.68 333.707   1
   2   8  -3 6036.30 360.969   4
   2   8  -2 2082.67 161.686   1
   2   8  -2 1788.69 211.246   4
  -2   8   2 2141.39 228.131   1
   2   8  -2 2010.33 162.032   6
   2   8  -2 2221.37 216.356   2
   2   8  -1 19351.9 602.835   2
  -2   8   1 19159.6 650.453   1
  -2  -8   1 18633.6 544.765   6
   2   8  -1 19447.8 711.100   3
  -2   8   1 19507.0 437.186   3
   2   8  -1 19557.6 510.406   6
  -2   8   0 1035.43 156.862   6
  -2  -8   0 1078.73 163.581   6
   2  -8   0 1098.72 97.6015   4
  -2   8   0 958.182 160.622   1
   2   8   0 888.587 122.227   2
   2   8   0 740.161 188.697   3
  -2   8  -1 75668.3 1494.04   6
   2   8   1 77261.2 1306.92   2
  -2   8  -1 77003.1 1246.88   4
  -2   8  -1 75652.2 1555.19   1
  -2  -8  -1 76064.1 1579.90   6
   2   8   1 73712.4 1629.87   3
  -2   8  -2 24057.0 779.699   6
   2   8   2 25273.1 569.939   2
  -2  -8  -2 23771.2 868.347   6
  -2   8  -2 24435.1 628.630   4
   2   8   3 86000.3 1305.30   2
  -2   8  -3 86073.4 1803.56   6
  -2  -8  -3 84137.8 1979.43   6
  -2  -8  -4 25617.6 1073.27   6
  -2   8  -4 25588.4 942.950   6
  -2  -8  -5 77573.9 2149.42   6
  -2   8  -5 78093.5 1931.02   6
  -2  -8  -6 15082.5 970.756   6
  -2   8  -6 15785.3 866.016   6
  -2  -8  -7 26184.7 1380.45   6
  -2   8  -7 27857.5 1247.65   6
  -2   8  -8 2581.84 471.190   6
   2  -9  -9 2089.55 541.971   6
   2   9  -9 1612.81 360.058   6
  -2   9   9 1782.66 470.816   5
   2   9  -9 1547.16 393.089   4
   2   9  -8 4915.01 486.669   6
   2  -9  -8 5664.72 668.616   6
  -2   9   8 4585.06 594.553   5
   2   9  -8 3504.76 492.183   2
   2   9  -8 4773.78 506.694   4
   2   9  -7 420.784 202.797   6
   2  -9  -7 351.617 275.529   6
  -2   9   7 389.677 277.090   5
   2   9  -7 120.589 172.124   4
   2   9  -7-216.671 274.748   2
   2   9  -6 45115.1 1258.98   6
   2   9  -6 46416.8 1481.62   2
  -2   9   6 45952.3 1581.92   5
   2  -9  -6 45623.5 1542.92   6
   2   9  -6 46718.0 1351.19   4
   2   9  -5 8752.05 459.724   6
   2  -9  -5 9533.40 631.183   6
   2   9  -5 9793.36 592.815   2
  -2   9   5 8500.69 615.883   5
   2  -9  -5 9206.94 364.298   2
   2   9  -5 9152.37 521.140   4
   2   9  -5 8345.38 352.611   1
   2   9  -4 183068. 2769.08   6
   2  -9  -4 186649. 3230.88   6
   2   9  -4 185783. 3131.31   2
   2   9  -4 176563. 2612.95   1
   2   9  -4 182631. 2992.26   4
  -2   9   4 177355. 2882.21   1
   2  -9  -4 174607. 2631.82   2
  -2   9   3 23335.2 791.590   1
   2   9  -3 23644.1 602.848   1
   2   9  -3 23125.5 615.240   6
   2  -9  -3 24361.9 849.665   6
   2   9  -3 23726.7 807.151   2
   2   9  -3 23722.5 774.456   4
   2   9  -2 90827.8 1727.49   2
   2   9  -2 88722.8 1746.71   4
   2   9  -2 90268.6 1437.19   6
  -2   9   2 87383.1 1776.45   1
   2   9  -2 88712.5 1512.42   1
   2   9  -1 37017.1 750.249   6
   2   9  -1 34898.9 1041.50   3
   2   9  -1 37043.9 908.734   2
   2  -9  -1 36765.1 774.643   4
  -2   9   1 36649.0 720.843   3
  -2  -9   1 35259.4 792.882   6
  -2   9   1 36151.4 977.280   1
   2   9   0 150722. 2725.78   3
  -2   9   0 149798. 2424.11   6
  -2   9   0 147182. 2510.47   1
   2   9   0 149455. 2310.83   2
   2  -9   0 150957. 2112.94   4
  -2  -9   0 145767. 2372.54   6
   2   9   1 5813.27 422.371   3
  -2   9  -1 5680.23 376.391   1
  -2   9  -1 6086.03 355.662   6
   2   9   1 5992.44 284.950   2
  -2  -9  -1 5764.01 381.833   6
  -2   9  -1 5699.86 264.705   4
   2  -9   1 6599.95 262.742   3
  -2  -9  -2 10191.6 560.506   6
  -2   9  -2 10642.0 537.994   1
   2   9   2 10321.5 348.908   2
  -2   9  -2 10259.8 397.446   4
  -2   9  -2 10675.7 499.964   6
  -2  -9  -3 356.680 192.072   6
  -2   9  -3 359.513 154.870   6
   2   9   3 417.811 73.3251   2
  -2  -9  -4 191.068 165.934   6
  -2   9  -4 193.986 159.642   6
  -2   9  -5 1864.40 320.311   6
  -2  -9  -5 1678.88 390.752   6
  -2  -9  -6 21167.4 1151.69   6
  -2   9  -6 22308.8 1022.99   6
  -2  -9  -7 2644.00 513.975   6
  -2   9  -7 3217.97 467.112   6
  -2   9  -8 28341.9 1356.68   6
  -2  10   9 37399.7 1685.34   5
   2  10  -9 37996.9 1487.17   4
   2 -10  -9 37001.9 1763.68   6
   2  10  -8 2793.97 377.603   6
   2 -10  -8 2947.76 498.649   6
  -2  10   8 2874.88 495.036   5
   2  10  -8 2459.69 418.496   2
   2  10  -8 3052.16 431.111   4
   2 -10  -7 28117.3 1299.84   6
  -2  10   7 27191.4 1278.38   5
   2  10  -7 26752.0 1241.35   2
   2  10  -7 26386.1 1080.11   4
   2  10  -7 26465.7 1007.52   6
   2 -10  -6 3218.50 430.089   6
  -2  10   6 3882.70 485.793   5
   2  10  -6 2873.73 343.207   4
   2  10  -6 2806.85 377.668   2
   2  10  -6 2545.26 287.391   6
   2  10  -5 26984.3 823.016   6
   2 -10  -5 26094.3 1060.64   6
   2  10  -5 27591.2 1048.71   2
  -2  10   5 27120.7 1121.40   5
   2 -10  -5 25575.0 657.058   2
   2  10  -5 26509.1 712.991   1
   2  10  -5 25778.2 920.571   4
   2  10  -4 10325.3 425.588   6
   2 -10  -4 9766.76 584.768   6
  -2  10   4 9720.97 500.652   1
   2  10  -4 9154.99 389.637   1
   2  10  -4 9510.48 511.900   4
   2 -10  -4 9322.00 378.623   2
   2  10  -4 9557.57 567.209   2
   2 -10  -3 273.736 124.085   6
   2  10  -3 267.440 127.369   2
  -2  10   3 57.8404 139.756   1
   2  10  -3 406.251 86.5604   6
   2  10  -3 256.093 122.257   4
   2  10  -3 166.001 82.1185   1
   2  10  -2 4118.68 312.604   2
   2  10  -2 4361.63 268.969   1
   2  10  -2 3858.58 318.585   4
   2  10  -2 4551.64 218.324   6
  -2  10   2 3630.08 322.446   1
   2  10  -1 21256.9 817.389   3
  -2 -10   1 22956.4 590.537   6
  -2  10   1 22690.0 570.424   3
   2  10  -1 22317.6 706.106   2
   2  10  -1 23436.3 547.167   6
  -2  10   1 24299.7 807.242   1
   2  10   0 43158.8 970.276   2
  -2  10   0 40647.9 1090.72   1
   2  10   0 41777.7 1228.36   3
  -2 -10   0 41371.1 971.046   6
  -2  10   0 40502.1 1001.02   6
   2  10   1 107306. 1766.50   2
  -2  10  -1 107064. 2071.31   1
  -2  10  -1 106523. 1736.61   4
   2  10   1 109957. 2213.97   3
   2 -10   1 112935. 1691.62   3
  -2  10  -1 108608. 1935.11   6
  -2 -10  -1 105972. 2013.56   6
  -2  10  -2 4815.87 336.986   6
   2  10   2 5542.26 256.661   2
  -2 -10  -2 4828.42 385.968   6
   2  10   2 5488.80 419.693   3
  -2  10  -2 4827.73 378.345   1
  -2  10  -2 4867.54 281.475   4
  -2  10  -3 103632. 2038.49   6
   2  10   3 100854. 1527.22   2
  -2  10  -3 106473. 1847.01   4
  -2  10  -3 106234. 2156.78   1
  -2 -10  -3 97671.1 2220.75   6
  -2  10  -4 2952.63 320.834   6
  -2 -10  -4 3490.44 414.795   6
  -2 -10  -5 91683.2 2426.64   6
  -2  10  -5 93978.3 2149.72   6
  -2  10  -6 1428.69 307.763   6
  -2 -10  -6 633.462 277.777   6
  -2 -10  -7 23355.0 1322.86   6
  -2  10  -7 25997.1 1193.28   6
  -2  10  -8 837.281 329.305   6
   2  11  -9-3.77752 376.127   2
   2 -11  -9 1344.98 436.717   6
  -2  11   9 651.733 371.838   5
   2  11  -9 788.798 322.083   4
   2 -11  -8 4464.03 583.054   6
  -2  11   8 3791.93 554.958   5
   2  11  -8 3390.91 488.203   2
   2  11  -8 2861.72 406.258   4
   2  11  -7 651.739 216.650   6
   2 -11  -7 861.113 334.205   6
  -2  11   7 460.011 324.610   5
   2  11  -7 791.485 252.824   4
   2  11  -7 372.854 246.160   2
   2 -11  -6 37126.3 1395.20   6
  -2  11   6 39451.8 1482.15   5
   2  11  -6 36612.3 1372.37   2
   2  11  -6 36812.9 1215.07   4
   2  11  -6 37035.8 1087.94   6
   2  11  -5 4008.16 305.437   6
   2  11  -5 3973.55 280.705   1
   2 -11  -5 3614.36 407.777   6
  -2  11   5 4598.40 486.862   5
   2  11  -5 4089.76 373.850   4
   2  11  -5 4257.27 434.229   2
   2 -11  -5 3649.40 232.162   2
   2  11  -4 112125. 1872.55   6
   2 -11  -4 115791. 2354.10   6
  -2  11   4 112843. 2181.36   1
   2  11  -4 113190. 1938.91   1
   2  11  -4 113908. 2199.78   4
   2  11  -4 113298. 2349.67   2
   2 -11  -3 437.812 165.052   6
  -2  11   3 149.755 118.803   1
   2  11  -3 317.193 80.9248   6
   2  11  -3-25.2434 144.029   2
   2  11  -3 150.328 114.413   4
   2  11  -3 154.126 90.1538   1
  -2  11   2 198137. 3362.05   1
   2  11  -2 200567. 3258.16   2
   2  11  -2 193916. 3033.53   1
   2  11  -2 209482. 3356.32   4
   2  11  -2 209257. 2765.29   6
  -2  11   1 2182.25 179.809   3
   2  11  -1 2022.08 145.795   6
   2  11  -1 1567.41 202.411   2
  -2  11   1 2077.74 248.832   1
   2  11  -1 1651.16 253.732   3
  -2 -11   1 2000.76 161.272   6
  -2  11   0 90785.7 1710.11   6
   2  11   0 93802.8 2046.33   3
   2  11   0 92170.0 1670.18   2
  -2 -11   0 89762.2 1642.09   6
  -2  11   0 94935.6 1889.45   1
  -2  11  -1 1393.33 188.413   6
  -2 -11  -1 1781.65 219.358   6
   2  11   1 1025.51 140.776   2
  -2  11  -1 1087.57 136.825   4
  -2  11  -1 902.240 190.034   1
   2  11   1 1013.64 228.756   3
   2  11   2 8846.45 348.055   2
  -2  11  -2 8862.58 516.568   1
  -2  11  -2 8544.85 387.337   4
  -2  11  -2 8966.78 460.858   6
   2  11   2 9559.85 561.052   3
  -2 -11  -2 8845.67 523.492   6
  -2  11  -3 535.473 167.912   6
  -2 -11  -3 865.728 246.601   6
  -2  11  -3 483.174 180.282   1
   2  11   3 218.686 64.4828   2
  -2  11  -3 378.093 131.851   4
  -2  11  -4 1607.87 290.793   1
  -2  11  -4 1420.81 246.910   6
  -2 -11  -4 1736.74 313.301   6
  -2  11  -4 1628.72 229.315   4
  -2 -11  -5 4.58487 236.372   6
  -2  11  -5 316.985 218.063   6
  -2  11  -5 438.678 185.576   4
  -2 -11  -6 18137.7 1085.83   6
  -2  11  -6 18088.6 912.730   6
  -2  11  -7 556.096 280.545   6
  -2 -11  -7 129.923 303.655   6
  -2  11  -7 300.358 227.412   1
  -2  11  -8 18588.6 1083.85   6
   2  12  -9 28167.8 1483.79   2
  -2  12   9 29922.6 1531.22   5
   2  12  -9 28453.9 1309.57   4
   2 -12  -9 30077.8 1589.87   6
   2 -12  -8 1376.47 384.404   6
  -2  12   8 1269.87 392.736   5
   2  12  -8 485.326 334.767   2
   2  12  -8 1289.65 321.642   4
   2 -12  -7 66958.4 2101.37   6
   2  12  -7 66535.5 2119.15   2
  -2  12   7 68226.6 2146.93   5
   2  12  -7 65871.5 1835.60   4
   2  12  -7 68180.3 1691.71   6
  -2  12   6 775.810 270.378   5
   2 -12  -6 887.117 299.066   6
   2  12  -6 680.373 181.637   6
   2  12  -6 617.840 214.708   4
   2  12  -6 52.9193 256.730   2
   2  12  -5 35101.9 929.316   6
   2 -12  -5 34931.8 1251.78   6
  -2  12   5 35298.7 1076.21   1
  -2  12   5 34686.5 1325.69   5
   2 -12  -5 33286.2 792.109   2
   2  12  -5 35174.0 924.625   1
   2  12  -5 35216.1 1127.23   4
   2  12  -5 35938.1 1281.21   2
   2  12  -4 298.676 123.411   1
   2  12  -4 295.679 96.1596   6
   2 -12  -4 654.446 216.021   6
  -2  12   4 513.754 176.560   1
   2  12  -4 258.595 171.506   2
   2  12  -4 343.064 165.390   4
   2  12  -3-69.2377 100.841   1
   2  12  -3 153.570 69.1709   6
   2  12  -3 45.8132 130.505   2
   2  12  -3 224.410 64.4677   6
   2  12  -3 24.7135 123.236   4
  -2  12   3-87.9104 128.305   1
  -2  12   2 1957.26 274.067   1
   2  12  -2 2242.33 228.525   1
   2  12  -2 2236.91 266.164   2
   2  12  -2 1514.51 248.154   4
   2  12  -2 1728.13 121.468   6
   2  12  -1 50006.6 1192.66   1
   2  12  -1 52438.1 1240.71   2
  -2  12   1 51910.4 1068.17   3
  -2  12   1 52392.9 1357.85   1
   2  12  -1 53590.7 909.405   6
  -2 -12   1 50495.7 951.108   6
   2  12  -1 49293.4 1391.76   3
  -2  12   0 356.088 154.497   1
  -2 -12   0 208.399 94.4346   6
   2  12   0 303.078 106.556   2
   2  12   0 463.181 190.808   3
   2  12   1 145042. 2324.66   2
  -2  12  -1 148106. 2335.58   4
  -2  12  -1 150281. 2445.14   6
  -2 -12  -1 144155. 2514.32   6
  -2  12  -1 146320. 2662.67   1
   2  12   1 145682. 2817.00   3
  -2  12  -2 446.616 133.250   6
  -2 -12  -2 489.902 150.406   6
  -2  12  -2 733.225 193.023   1
  -2  12  -2 319.078 99.6094   4
   2  12   2 591.286 205.613   3
   2  12   2 244.181 70.6887   2
   2  12   3 122823. 1881.74   2
  -2  12  -3 131519. 2562.03   1
  -2  12  -3 131243. 2225.37   4
  -2  12  -3 129786. 2372.63   6
  -2 -12  -3 129946. 2648.85   6
  -2 -12  -4-83.9761 254.384   6
  -2  12  -4 56.8098 122.914   4
  -2  12  -4-28.5078 164.076   1
  -2  12  -4 29.2784 141.378   6
  -2  12  -5 62614.9 1756.83   1
  -2  12  -5 64427.7 1576.04   4
  -2  12  -5 60561.0 1655.23   6
  -2 -12  -5 60260.9 1925.07   6
  -2  12  -6 504.698 254.286   6
  -2 -12  -6 683.382 319.250   6
  -2  12  -6 989.313 294.837   1
  -2  12  -6 308.903 184.244   4
  -2  12  -7 16065.8 923.260   1
  -2  12  -7 16778.4 882.471   4
  -2  12  -7 16954.6 948.472   6
  -2 -12  -7 15821.3 1102.38   6
  -2  12  -8 394.402 277.582   4
  -2  13   9 449.888 365.396   5
   2 -13  -8 4999.38 654.800   6
  -2  13   8 4988.39 648.596   5
   2  13  -8 5930.98 578.160   4
   2  13  -8 5790.67 665.513   2
   2 -13  -7 1231.37 368.445   6
   2  13  -7 783.995 260.651   4
  -2  13   7 1499.81 425.862   5
   2  13  -6 28473.2 1269.52   2
  -2  13   6 32345.1 1369.87   5
   2 -13  -6 30068.2 1256.57   6
   2  13  -6 29704.4 1120.36   4
   2  13  -6 31073.3 952.248   6
   2  13  -5 1920.47 220.427   1
   2 -13  -5 2210.73 340.566   6
  -2  13   5 3070.27 420.512   5
   2 -13  -5 2394.94 201.521   2
  -2  13   5 2742.74 321.471   1
   2  13  -5 2479.43 310.088   4
   2  13  -5 2464.56 363.362   2
   2  13  -5 2677.76 242.698   6
   2  13  -4 122171. 1934.49   6
   2 -13  -4 125924. 2513.43   6
   2  13  -4 125362. 2595.25   2
  -2  13   4 121195. 2418.61   1
  -2  13   4 123587. 2648.71   5
   2  13  -4 120584. 2176.07   1
   2  13  -4 123210. 2421.24   4
   2  13  -3 17850.6 439.114   6
   2  13  -3 16936.3 644.186   1
   2  13  -3 16131.3 731.318   4
   2  13  -3 18576.3 460.778   6
  -2  13   3 18215.8 793.264   1
   2  13  -3 17448.0 784.807   2
   2 -13  -3 18920.9 761.632   6
   2  13  -2 170116. 2905.55   2
   2  13  -2 159522. 2671.52   1
   2  13  -2 166228. 2960.09   4
  -2  13   2 166396. 3002.55   1
   2  13  -2 157882. 2167.19   6
  -2  13   2 165288. 2568.59   3
  -2  13   1 7759.74 371.649   3
  -2 -13   1 7355.57 283.689   6
   2  13  -1 7899.39 267.180   6
  -2  13   1 6764.65 474.792   1
   2  13  -1 7368.46 428.137   1
   2  13  -1 8191.14 544.594   3
   2  13  -1 7674.50 450.067   2
  -2 -13   0 85988.1 1556.27   6
   2  13   0 82512.7 1661.49   2
   2  13   0 87693.1 2014.47   3
  -2  13   0 87498.3 1899.11   1
  -2  13  -1 1741.98 208.569   6
  -2 -13  -1 1771.60 229.165   6
   2  13   1 1322.50 166.536   2
  -2  13  -1 1796.48 263.594   1
  -2  13  -1 1447.34 181.901   4
   2  13   1 1581.30 281.668   3
  -2  13  -2 11538.0 625.508   1
  -2  13  -2 10455.9 474.955   4
   2  13   2 11237.9 437.033   2
  -2  13  -2 12617.5 547.891   6
   2  13   2 11562.5 665.882   3
  -2 -13  -2 11398.5 598.703   6
  -2 -13  -3 1712.07 304.003   6
  -2  13  -3 1931.83 254.793   6
  -2  13  -3 2011.53 293.599   1
  -2  13  -3 1784.43 229.513   4
  -2  13  -4 5287.69 474.229   1
  -2 -13  -4 4674.26 495.068   6
  -2  13  -4 5254.18 395.052   4
  -2  13  -4 5221.90 421.547   6
  -2 -13  -5 720.048 258.292   6
  -2  13  -5 1218.18 242.990   4
  -2  13  -5 968.970 251.857   1
  -2  13  -5 1089.86 250.497   6
  -2 -13  -6 16971.5 1065.08   6
  -2  13  -6 16537.8 912.636   1
  -2  13  -6 19112.8 884.944   4
  -2  13  -6 18230.9 919.532   6
  -2  13  -7 675.962 312.724   6
  -2 -13  -7 512.123 361.753   6
  -2  13  -7 263.470 239.051   1
  -2  13  -7 46.2896 201.870   4
  -2  13  -8 14836.9 903.716   4
  -2  14   9 37192.1 1756.52   5
   2 -14  -8 3959.01 568.292   6
  -2  14   8 3654.86 554.334   5
   2  14  -8 3580.46 552.171   2
   2  14  -8 4329.26 518.633   4
   2 -14  -7 51371.1 1825.49   6
   2  14  -7 48727.6 1853.64   2
  -2  14   7 51163.0 1888.61   5
   2  14  -7 54164.1 1662.57   4
   2 -14  -6 6645.87 601.176   6
  -2  14   6 6350.73 637.210   5
   2  14  -6 6436.91 527.684   4
   2  14  -6 5945.07 600.942   2
   2 -14  -5 28502.6 1122.57   6
   2  14  -5 27943.3 1184.47   2
  -2  14   5 27100.7 1004.26   1
  -2  14   5 25838.0 1163.90   5
   2  14  -5 25818.0 847.653   1
   2  14  -5 26428.2 1014.17   4
   2 -14  -4 6623.19 496.177   6
   2  14  -4 6965.63 545.860   2
  -2  14   4 5809.42 462.458   1
  -2  14   4 6307.28 536.834   5
   2  14  -4 6464.19 405.765   1
   2  14  -4 6009.60 473.483   4
   2  14  -4 6736.31 299.944   6
   2 -14  -3 431.607 167.464   6
  -2  14   3 621.230 196.022   1
   2  14  -3 666.657 77.0244   6
   2  14  -3 246.673 155.481   4
   2  14  -3 666.375 185.303   2
   2  14  -3 611.293 162.959   1
  -2  14   2 708.569 150.387   3
   2  14  -2 683.025 61.1246   6
   2  14  -2 1027.20 220.589   2
  -2  14   2 546.775 197.238   1
   2  14  -2 765.310 202.068   4
   2  14  -2 1111.00 204.386   1
   2  14  -2 548.723 55.4177   6
   2  14  -1 8504.76 481.128   1
  -2 -14   1 8157.82 283.844   6
  -2  14   1 8699.98 407.837   3
   2  14  -1 8700.62 499.695   2
   2  14  -1 7853.78 551.844   3
  -2  14   1 8817.76 551.666   1
   2  14  -1 7803.12 258.338   6
  -2  14   0 2182.28 290.242   1
   2  14   0 2832.25 269.287   2
  -2 -14   0 2426.66 209.205   6
   2  14   0 2990.17 363.270   3
  -2 -14  -1 92387.5 1789.62   6
  -2  14  -1 89210.8 2000.38   1
   2  14   1 90027.6 1710.09   2
   2  14   1 90392.9 2135.58   3
  -2  14  -1 88581.0 1721.22   4
  -2  14  -1 91914.2 1730.89   6
   2  14   2 10555.7 445.485   2
  -2  14  -2 10430.2 613.628   1
  -2  14  -2 11112.2 501.840   4
   2  14   2 11914.1 696.883   3
  -2  14  -2 11886.9 531.326   6
  -2 -14  -2 10953.3 587.562   6
  -2  14  -3 94290.4 2174.46   1
  -2  14  -3 98024.7 1896.82   4
  -2  14  -3 96176.6 1940.46   6
   2  14   3 95236.8 2252.60   3
  -2 -14  -3 98857.0 2219.08   6
  -2 -14  -4 5141.15 509.487   6
  -2  14  -4 5793.41 500.881   1
  -2  14  -4 5863.69 413.960   4
  -2  14  -4 5154.10 420.067   6
  -2  14  -5 48263.5 1559.03   1
  -2  14  -5 48949.1 1371.43   4
  -2  14  -5 49294.1 1456.78   6
  -2 -14  -5 46631.8 1677.48   6
  -2 -14  -6 1555.94 401.529   6
  -2  14  -6 2584.09 387.493   6
  -2  14  -6 1981.12 321.737   4
  -2  14  -6 1852.03 348.350   1
  -2  14  -7 16234.6 959.620   1
  -2  14  -7 17258.5 913.113   4
  -2 -14  -7 17619.4 1178.13   6
   2 -15  -8 8010.02 787.817   6
  -2  15   8 8988.21 852.216   5
   2  15  -8 9049.94 727.784   4
   2  15  -8 9111.17 835.662   2
   2 -15  -7 2708.26 468.756   6
  -2  15   7 2859.54 486.385   5
   2  15  -7 1502.89 347.044   4
   2  15  -7 1594.09 417.897   2
   2 -15  -6 44050.1 1552.44   6
   2  15  -6 43281.1 1651.50   2
  -2  15   6 43664.8 1646.47   5
   2  15  -6 41418.9 1390.46   4
   2  15  -5 26704.8 1202.93   2
   2 -15  -5 27552.8 1115.48   6
  -2  15   5 27972.0 1057.35   1
  -2  15   5 25621.3 1184.02   5
   2  15  -5 28206.4 910.488   1
   2  15  -5 28765.2 1078.69   4
   2  15  -4 87706.5 2161.80   2
   2 -15  -4 86107.2 1987.18   6
  -2  15   4 80249.7 1970.05   1
  -2  15   4 85905.9 2173.72   5
   2  15  -4 84457.6 1781.27   1
   2  15  -4 85572.4 1997.87   4
   2  15  -3 61269.4 1667.99   2
   2  15  -3 57829.0 1421.83   1
  -2  15   3 62428.4 1661.56   1
   2 -15  -3 63448.1 1526.74   6
   2  15  -3 61052.5 1621.99   4
   2  15  -2 119201. 2408.00   2
   2  15  -2 116895. 2237.61   1
  -2  15   2 121903. 2505.81   1
  -2  15   2 115831. 2124.87   3
  -2  15   1 44564.9 1061.39   3
   2  15  -1 46493.3 1258.10   2
   2  15  -1 44102.0 1213.45   1
  -2  15   1 46828.5 1378.24   1
   2  15  -1 46429.8 1418.01   3
   2  15  -1 42370.5 734.911   6
   2  15   0 44159.4 1395.55   3
   2  15   0 45335.7 1184.32   2
  -2 -15   0 44697.9 983.565   6
  -2  15   0 45983.4 1359.05   1
   2  15   1 15407.9 616.076   2
  -2 -15  -1 15821.6 621.128   6
  -2  15  -1 16360.0 612.483   6
   2  15   1 15487.1 815.782   3
  -2  15  -1 16124.9 770.482   1
   2  15   2 13927.4 779.048   3
  -2  15  -2 14790.6 606.339   4
  -2 -15  -2 13449.5 655.589   6
   2  15   2 13207.7 523.799   2
  -2  15  -2 13260.0 568.904   6
  -2  15  -2 12397.8 688.887   1
  -2  15  -3 4563.19 439.388   1
  -2 -15  -3 4666.93 445.518   6
  -2  15  -3 5211.25 379.523   4
   2  15   3 5972.16 541.222   3
  -2  15  -3 5422.84 391.420   6
  -2  15  -4 1664.25 254.418   6
  -2 -15  -4 1129.24 282.045   6
  -2  15  -4 1173.51 272.027   1
  -2  15  -4 1164.72 226.359   4
  -2  15  -5 6046.79 558.091   1
  -2  15  -5 6619.20 496.726   4
  -2  15  -5 6961.90 526.977   6
  -2 -15  -5 7162.88 657.978   6
  -2  15  -6 8153.32 664.693   1
  -2  15  -6 7178.57 558.134   4
  -2 -15  -6 7618.40 734.761   6
  -2 -15  -7 5050.40 647.233   6
  -2  15  -7 5043.71 565.015   1
  -2  15  -7 5944.99 557.077   4
   2 -16  -8 9327.40 838.061   6
   2  16  -8 8953.14 732.818   4
   2  16  -8 8723.47 834.918   2
  -2  16   8 8785.84 840.173   5
   2  16  -7 36864.4 1634.24   2
   2 -16  -7 36738.4 1545.52   6
  -2  16   7 37181.7 1613.86   5
   2  16  -7 37228.3 1405.39   4
   2  16  -6 9095.42 757.532   2
   2 -16  -6 8160.89 667.615   6
  -2  16   6 8100.74 731.620   5
   2  16  -6 8967.27 638.260   4
  -2  16   5 8219.36 589.044   1
   2 -16  -5 8591.42 624.520   6
  -2  16   5 9602.72 721.830   5
   2  16  -5 7957.15 581.624   4
   2  16  -5 7403.61 656.148   2
   2  16  -4 1556.22 245.308   1
   2 -16  -4 1937.68 306.508   6
   2  16  -4 1445.25 283.726   4
   2  16  -4 1304.01 313.129   2
  -2  16   4 1885.09 352.886   5
  -2  16   4 1373.83 273.868   1
   2 -16  -3 629.469 195.656   6
  -2  16   3 487.459 213.021   5
  -2  16   3 443.463 201.948   1
   2  16  -3 513.366 173.583   4
   2  16  -3 359.225 170.868   2
   2  16  -3 476.389 173.800   1
  -2  16   2 3568.88 400.600   1
   2  16  -2 3195.03 326.889   1
  -2  16   2 3388.73 303.136   3
   2  16  -2 3238.00 360.642   2
   2  16  -1 39554.0 1190.03   2
   2  16  -1 37866.4 1151.20   1
  -2  16   1 37994.4 1283.76   1
   2  16  -1 38936.8 1318.06   3
  -2  16   1 37860.1 997.543   3
  -2 -16   0 27624.5 716.733   6
   2  16   0 27591.2 920.155   2
  -2  16   0 28437.1 1071.71   1
   2  16   0 28598.7 1113.89   3
   2  16   1 41429.8 1126.93   2
   2  16   1 44078.4 1447.09   3
  -2 -16  -1 43446.7 1096.15   6
  -2  16  -1 44962.9 1377.50   1
   2  16   2 40623.6 1046.20   2
  -2  16  -2 41906.5 1135.74   4
   2  16   2 41320.1 1420.97   3
  -2 -16  -2 42642.1 1214.51   6
  -2  16  -2 42287.1 1081.80   6
  -2  16  -2 41061.8 1338.09   1
  -2  16  -3 72633.9 1896.83   1
  -2  16  -3 71817.8 1627.64   4
   2  16   3 68923.3 1955.10   3
  -2  16  -3 72920.6 1605.93   6
  -2 -16  -3 73979.9 1842.45   6
  -2 -16  -4 18826.4 951.144   6
  -2  16  -4 20135.0 971.494   1
  -2  16  -4 20531.5 815.673   4
  -2  16  -4 20696.3 828.300   6
   2  16   4 20197.7 1029.67   3
  -2  16  -5 40294.2 1456.06   1
  -2  16  -5 39913.4 1260.97   4
  -2 -16  -5 39811.5 1534.54   6
  -2 -16  -6 5757.40 658.058   6
  -2  16  -6 7818.20 671.095   1
  -2  16  -6 8537.84 609.393   4
  -2  16  -7 12297.3 868.345   1
  -2  16  -7 14192.9 849.848   4
  -2 -16  -7 15110.8 1079.31   6
   2 -17  -8 9221.69 851.509   6
  -2  17   8 9580.16 905.084   5
   2  17  -8 8777.40 742.650   4
   2  17  -8 6282.88 746.384   2
   2 -17  -7 4829.17 577.819   6
  -2  17   7 4465.73 613.166   5
   2  17  -7 5149.70 544.667   4
   2  17  -7 3691.27 563.059   2
   2  17  -6 25705.9 1316.65   2
   2 -17  -6 24494.9 1148.21   6
  -2  17   6 25470.9 1277.77   5
   2  17  -6 26758.8 1143.41   4
   2 -17  -5 34420.3 1263.85   6
   2  17  -5 31877.2 1372.92   2
  -2  17   5 32289.7 1222.80   1
  -2  17   5 32489.6 1369.25   5
   2  17  -5 35203.7 1273.40   4
   2  17  -4 22220.1 1076.88   2
  -2  17   4 22070.0 986.152   1
  -2  17   4 20709.1 1029.65   5
   2  17  -4 22397.7 862.576   1
   2  17  -4 20862.3 960.092   4
   2 -17  -4 22815.6 944.056   6
   2 -17  -3 70252.4 1648.33   6
   2  17  -3 67804.5 1871.10   2
   2  17  -3 66112.4 1618.40   1
  -2  17   3 66666.7 1584.04   3
  -2  17   3 68677.8 1855.80   5
  -2  17   3 68893.8 1852.37   1
   2  17  -3 68133.8 1828.62   4
   2  17  -2 49752.5 1465.18   2
   2  17  -2 44449.5 1294.56   1
  -2  17   2 48026.4 1501.68   1
   2 -17  -2 48747.1 1242.62   6
  -2  17   2 46577.7 1235.59   3
   2  17  -1 62678.6 1621.06   2
   2  17  -1 61807.4 1594.76   1
  -2  17   1 63978.6 1412.80   3
  -2  17   1 62894.8 1752.79   1
   2  17  -1 64516.2 1790.86   3
  -2  17   0 18371.0 875.605   1
   2  17   0 17341.3 759.869   2
   2  17   0 18219.7 896.451   3
  -2 -17   0 18493.1 549.595   6
   2  17   1 21005.3 793.674   2
   2  17   1 20588.9 984.890   3
  -2 -17  -1 20481.1 705.335   6
  -2  17  -1 22357.5 971.095   1
  -2  17  -2 26861.9 1085.52   1
   2  17   2 26246.0 846.592   2
   2  17   2 27229.0 1158.59   3
  -2  17  -2 28579.7 937.140   4
  -2 -17  -2 27511.3 945.629   6
  -2  17  -2 28145.2 852.776   6
   2  17   3 3860.18 471.149   3
  -2  17  -3 4444.36 349.201   6
  -2  17  -3 4109.97 370.531   4
  -2  17  -3 3540.72 417.590   1
  -2 -17  -3 4282.88 436.595   6
   2  17   4 1024.09 308.212   3
  -2 -17  -4 691.169 240.609   6
  -2  17  -4 716.615 246.567   1
  -2  17  -4 1220.03 239.989   4
  -2  17  -5 7746.65 640.063   1
  -2  17  -5 7274.38 535.063   4
  -2 -17  -5 6823.90 643.224   6
  -2  17  -6 3283.34 456.456   1
  -2 -17  -6 2939.49 496.528   6
  -2  17  -6 3221.98 405.860   4
  -2 -17  -7 11564.9 963.983   6
  -2  17  -7 12880.1 888.049   1
  -2  17  -7 11978.6 789.684   4
   2 -18  -8 26158.5 1400.70   6
   2  18  -8 23471.2 1412.16   2
  -2  18   8 24407.3 1418.60   5
   2  18  -8 24933.4 1251.94   4
   2 -18  -7 8666.24 758.436   6
  -2  18   7 8027.00 780.686   5
   2  18  -7 10132.8 756.886   4
   2  18  -7 7700.04 770.964   2
   2 -18  -6 17296.0 965.541   6
  -2  18   6 18514.6 1088.85   5
   2  18  -6 19054.8 985.267   4
   2  18  -6 18032.4 1119.30   2
   2 -18  -5 208.679 200.288   6
  -2  18   5 92.8954 245.165   5
   2  18  -5 399.650 234.534   4
  -2  18   5 425.635 240.808   1
   2  18  -5-74.0007 333.623   2
  -2  18   4 3550.94 425.593   1
   2  18  -4 4077.51 390.888   1
  -2  18   4 4382.66 494.141   5
   2  18  -4 3975.02 450.967   4
   2  18  -4 3307.97 451.283   2
   2 -18  -4 4316.26 421.029   6
  -2  18   3 2870.76 336.137   3
   2 -18  -3 2811.04 324.152   6
  -2  18   3 2685.97 369.632   1
  -2  18   3 3275.64 418.632   5
   2  18  -3 2560.54 363.184   4
   2  18  -3 2629.49 396.156   2
   2  18  -3 3242.19 349.249   1
  -2  18   2 2196.34 343.817   1
   2 -18  -2 2316.23 278.535   6
   2  18  -2 2119.46 295.050   1
   2  18  -2 2022.51 320.127   2
  -2  18   2 2397.66 283.816   3
   2  18  -1 7433.24 529.659   1
   2  18  -1 6860.25 531.666   2
  -2  18   1 7539.05 585.027   1
   2  18  -1 7347.15 590.466   3
  -2  18   1 8895.92 477.474   3
  -2  18   0 45931.6 1481.55   1
   2  18   0 43871.8 1464.60   3
   2  18   0 45543.6 1323.58   2
   2  18   1 24296.8 1096.48   3
  -2 -18  -1 27192.5 808.922   6
   2  18   1 24478.5 905.662   2
  -2  18  -1 25904.4 1084.56   1
   2  18   2 38874.2 1117.35   2
  -2  18  -2 43489.2 1240.38   4
   2  18   2 40102.2 1478.40   3
  -2 -18  -2 41781.7 1192.75   6
  -2  18  -2 44202.4 1455.35   1
  -2  18  -2 45782.7 1117.86   6
  -2  18  -3 21348.4 1019.33   1
   2  18   3 22812.8 1114.13   3
  -2  18  -3 25037.6 923.446   4
  -2 -18  -3 23588.1 964.755   6
  -2  18  -4 29502.1 1241.74   1
   2  18   4 30909.4 1349.86   3
  -2  18  -4 30919.1 1084.63   4
  -2 -18  -4 30213.4 1210.91   6
  -2  18  -5 18801.9 1015.44   1
  -2  18  -5 19349.5 889.312   4
   2  18   5 20238.1 1131.49   3
  -2 -18  -5 18647.6 1038.66   6
  -2  18  -6 12610.6 858.009   1
  -2  18  -6 14081.9 803.193   4
  -2 -18  -6 12825.1 931.121   6
  -2  18  -7 15594.1 992.619   1
  -2 -18  -7 17396.4 1150.71   6
   2 -19  -8 6815.63 741.577   6
   2 -19  -7 15949.3 1013.85   6
   2  19  -7 14498.9 1064.80   2
  -2  19   7 14940.7 1056.65   5
   2  19  -7 15567.3 954.331   4
  -2  19   6 13586.2 951.912   5
   2  19  -6 11226.6 777.790   4
   2  19  -6 11611.5 922.654   2
   2 -19  -6 11052.1 782.544   6
   2 -19  -5 54762.9 1643.37   6
   2  19  -5 51887.1 1879.41   2
  -2  19   5 48219.0 1619.50   1
  -2  19   5 53123.2 1828.32   5
   2  19  -5 48666.4 1622.47   4
   2 -19  -4 35704.0 1205.85   6
   2  19  -4 33534.3 1137.11   1
  -2  19   4 32895.1 1353.31   5
   2  19  -4 33657.4 1412.15   2
   2  19  -4 35234.7 1323.80   4
  -2  19   4 33906.4 1301.72   1
   2 -19  -3 56169.7 1469.54   6
   2  19  -3 53044.7 1726.56   2
   2  19  -3 55148.3 1520.24   1
  -2  19   3 56043.3 1708.86   5
  -2  19   3 54776.8 1699.98   1
   2  19  -3 54652.9 1690.57   4
  -2  19   3 55276.2 1489.55   3
   2  19  -2 14948.7 831.546   2
   2  19  -2 15225.2 763.279   1
  -2  19   2 17637.6 855.962   5
  -2  19   2 16476.4 886.224   1
  -2  19   2 16411.2 727.401   3
   2 -19  -2 16661.3 692.859   6
   2  19  -1 53613.4 1572.33   2
   2  19  -1 50878.9 1504.53   1
  -2  19   1 56086.0 1699.41   1
   2  19  -1 54368.9 1681.81   3
  -2  19   1 53018.8 1332.01   3
   2  19   0 11144.3 662.218   2
   2  19   0 10901.3 718.475   3
  -2  19   0 11513.7 744.774   1
   2  19   1 28738.7 1220.61   3
   2  19   1 30859.2 1052.46   2
  -2  19  -1 32421.3 1247.42   1
  -2 -19  -2 12624.5 619.930   6
   2  19   2 12541.7 821.004   3
  -2  19  -2 12413.1 647.991   4
  -2  19  -2 13046.6 789.339   1
   2  19   3 6580.50 630.110   3
  -2  19  -3 5007.19 511.000   1
  -2  19  -3 6223.63 477.562   4
  -2 -19  -3 5467.67 468.004   6
   2  19   4 520.022 288.646   3
  -2 -19  -4 1034.30 296.054   6
  -2  19  -4 865.623 291.090   1
  -2  19  -4 616.475 198.977   4
   2  19   5 1006.56 399.341   3
  -2 -19  -5 203.840 234.511   6
  -2  19  -5 801.138 313.471   1
  -2  19  -5 224.352 214.544   4
   2  19   6 5548.83 682.845   3
  -2 -19  -6 4863.77 600.816   6
  -2  19  -6 4494.29 488.684   4
  -2  19  -6 4220.70 547.879   1
   2 -20  -8 26191.1 1401.82   6
   2 -20  -7 2378.35 433.785   6
  -2  20   7 2611.78 511.196   5
   2  20  -7 2632.76 461.075   4
   2  20  -7 2134.05 470.836   2
   2  20  -6 19111.1 1190.77   2
  -2  20   6 18714.6 1128.04   5
   2  20  -6 16697.3 975.876   4
   2 -20  -6 17973.3 997.247   6
  -2  20   5 215.598 285.657   5
   2  20  -5 18.1760 207.743   4
   2  20  -5-291.327 335.637   2
  -2  20   5 360.145 222.060   1
   2 -20  -5 447.950 243.541   6
   2 -20  -4 2046.87 308.439   6
  -2  20   4 2250.36 390.240   5
  -2  20   4 2312.30 380.295   1
   2  20  -4 1810.67 348.711   4
   2  20  -4 2034.95 380.656   2
   2  20  -4 1945.24 303.895   1
  -2  20   4 2003.66 313.181   3
  -2  20   3 396.278 250.226   1
   2 -20  -3 319.338 169.153   6
  -2  20   3 585.568 255.503   5
   2  20  -3-35.7392 278.645   2
   2  20  -3 448.514 194.942   1
  -2  20   3 453.668 189.354   3
  -2  20   2 5586.00 437.372   3
   2 -20  -2 4961.46 381.166   6
   2  20  -2 5361.10 470.727   1
  -2  20   2 6088.89 521.833   5
  -2  20   2 5173.07 518.290   1
   2  20  -2 5063.05 512.709   2
  -2  20   1 482.347 210.604   5
  -2  20   1 491.361 230.349   1
   2  20  -1 317.622 225.544   1
   2  20  -1 242.621 192.558   2
   2  20  -1 408.150 229.559   3
  -2  20   1 657.385 197.355   3
   2  20   0 8436.13 582.300   2
  -2  20   0 10198.2 721.414   1
   2  20   0 9841.08 696.693   3
   2  20   1 7562.72 634.668   3
  -2  20  -1 8514.72 644.639   1
   2  20   1 7561.42 535.560   2
  -2  20  -2 32127.6 1292.99   1
   2  20   2 32404.2 1368.07   3
  -2 -20  -3 5770.21 474.222   6
  -2  20  -3 4683.01 433.592   4
  -2  20  -3 5778.69 569.627   1
   2  20   3 5520.88 591.435   3
  -2  20  -4 50537.4 1726.37   1
  -2  20  -4 51284.0 1509.13   4
  -2 -20  -4 47867.7 1553.66   6
   2  20   4 50054.9 1838.97   3
   2  20   5 4098.21 577.237   3
  -2 -20  -5 3514.35 478.202   6
  -2  20  -5 4345.19 519.301   1
  -2  20  -5 4500.20 459.277   4
  -2 -20  -6 30139.5 1410.89   6
  -2  20  -6 28891.1 1362.40   1
   2  21  -7 20655.0 1295.98   2
  -2  21   7 18445.2 1208.33   5
   2  21  -7 19112.6 1109.44   4
   2 -21  -7 19346.1 1129.19   6
  -2  21   6 2216.57 465.633   5
   2  21  -6 1094.27 336.509   4
   2  21  -6 918.469 332.571   2
   2 -21  -6 2030.96 362.313   6
   2 -21  -5 42650.6 1460.82   6
   2  21  -5 42614.8 1736.05   2
  -2  21   5 36077.9 1454.64   1
  -2  21   5 42418.3 1644.51   5
   2  21  -5 40776.1 1529.74   4
  -2  21   4 5641.84 567.991   1
   2  21  -4 5253.41 473.512   1
   2  21  -4 6142.74 591.081   4
  -2  21   4 5729.86 516.793   3
   2 -21  -4 6322.88 510.196   6
   2  21  -4 7797.48 712.378   2
  -2  21   4 6200.68 620.439   5
   2 -21  -3 37867.6 1177.56   6
   2  21  -3 34903.2 1236.68   1
  -2  21   3 36859.1 1412.51   1
   2  21  -3 35060.8 1451.30   2
  -2  21   3 37068.8 1402.59   5
  -2  21   3 35522.9 1225.27   3
   2 -21  -2 17226.1 715.165   6
   2  21  -2 15306.2 901.108   2
  -2  21   2 15522.4 748.638   3
   2  21  -2 15993.8 835.528   1
  -2  21   2 15972.3 853.438   5
  -2  21   2 17618.5 957.235   1
   2  21  -1 61959.0 1794.49   2
   2  21  -1 56863.0 1692.83   1
  -2  21   1 61375.1 1661.27   5
  -2  21   1 62263.7 1881.18   1
   2  21  -1 61926.3 1864.77   3
  -2  21   1 61418.5 1520.90   3
   2  21   0 8966.70 631.232   2
  -2  21   0 10978.0 604.198   5
  -2  21   0 9526.62 706.931   1
   2  21   0 10362.6 723.106   3
   2  21   1 33847.7 1172.66   2
  -2  21  -1 35885.3 1396.37   1
   2  21   1 33741.1 1364.30   3
  -2  21  -2 2139.01 383.866   1
   2  21   2 2446.69 427.442   3
  -2  21  -3 1165.10 317.101   1
  -2  21  -3 1362.48 275.248   4
   2  21   3 1388.14 338.593   3
   2  21   4 418.374 318.859   3
  -2  21  -4 162.072 233.101   4
  -2  21  -4-19.5518 276.344   1
   2  21   5 610.673 350.736   3
  -2 -21  -5 335.301 246.163   6
  -2  21  -5 455.231 266.045   1
  -2  21  -5 148.341 207.876   4
  -2 -21  -6 982.276 368.837   6
  -2  21  -6 1337.96 363.844   1
   2  22  -7 106.074 391.629   2
   2 -22  -7 603.327 324.133   6
   2  22  -6 17480.7 1164.52   2
   2 -22  -6 16655.1 965.533   6
  -2  22   6 14736.4 1030.94   5
   2  22  -6 15373.5 979.277   4
  -2  22   5 3636.41 456.581   3
   2 -22  -5 3328.57 436.535   6
  -2  22   5 3614.65 517.367   5
   2  22  -5 3419.28 500.740   4
   2  22  -5 3260.43 529.356   2
  -2  22   5 2227.66 423.499   1
  -2  22   4 4393.02 463.332   3
   2 -22  -4 4046.23 424.448   6
  -2  22   4 4496.19 535.941   5
  -2  22   4 3117.16 458.131   1
   2  22  -4 3735.24 497.348   4
   2  22  -4 3510.75 503.339   2
   2  22  -4 3294.09 394.138   1
  -2  22   3 272.509 263.303   1
   2 -22  -3-28.6590 162.741   6
  -2  22   3 5.66717 209.460   5
   2  22  -3 147.103 274.053   2
   2  22  -3 42.0815 188.436   1
  -2  22   3-70.6626 184.041   3
   2  22  -2 6417.92 541.826   1
  -2  22   2 6173.01 484.354   3
  -2  22   2 6387.58 555.961   5
  -2  22   2 6080.12 587.571   1
   2  22  -2 6148.35 581.714   2
  -2  22   1 3956.05 502.403   1
  -2  22   1 3838.67 433.893   5
   2  22  -1 3428.56 442.867   2
   2  22  -1 3664.02 450.394   1
  -2  22   1 4386.93 398.501   3
   2  22   0 31288.6 1219.88   2
  -2  22   0 34470.4 1121.44   5
  -2  22   0 31628.4 1349.67   1
   2  22   0 31386.6 1305.19   3
   2  22   1 2649.67 345.546   2
  -2  22  -1 3047.42 454.640   1
   2  22   1 3064.83 450.917   3
  -2  22  -2 53378.7 1797.91   1
   2  22   2 53143.1 1851.34   3
  -2  22  -3 234.384 260.350   1
  -2  22  -3 452.957 198.560   4
   2  22   3 408.703 271.264   3
  -2  22  -4 75514.7 2005.13   4
   2  22   4 75672.7 2423.85   3
  -2  22  -4 78123.6 2293.58   1
   2  22   5 126.911 299.393   3
  -2  22  -5-328.182 283.363   1
  -2  22  -6 25092.1 1311.73   1
   2 -23  -7 10885.2 865.936   6
   2 -23  -6-227.941 251.895   6
  -2  23   6 502.934 371.062   5
   2  23  -6 29.9176 297.547   4
   2  23  -6 159.515 376.759   2
   2 -23  -5 38372.4 1394.57   6
   2  23  -5 34095.7 1616.06   2
  -2  23   5 35057.7 1488.11   1
  -2  23   5 37878.6 1603.99   5
   2  23  -5 37291.5 1529.67   4
  -2  23   5 35088.1 1377.80   3
  -2  23   4 3930.99 512.151   1
  -2  23   4 3909.37 510.672   5
   2  23  -4 3264.59 494.223   4
   2  23  -4 2611.13 483.208   2
   2  23  -4 3601.55 420.515   1
  -2  23   4 2924.03 406.080   3
   2  23  -3 57227.8 1980.79   2
   2  23  -3 58931.1 1745.18   1
  -2  23   3 58826.5 1918.24   1
  -2  23   3 64036.9 1926.26   5
  -2  23   3 63918.5 1786.23   3
  -2  23   2 1797.34 334.317   5
   2  23  -2 1610.76 351.118   2
   2  23  -2 1522.58 311.386   1
  -2  23   2 1900.88 378.018   1
  -2  23   2 1883.25 294.103   3
   2  23  -1 60564.4 1861.63   2
   2  23  -1 59219.6 1800.20   1
  -2  23   1 60703.0 1702.66   5
  -2  23   1 61814.3 1954.76   1
  -2  23   0 3151.34 470.702   1
   2  23   0 2526.18 385.693   2
   2  23   0 3239.36 466.853   3
   2  23   1 18212.6 892.521   2
   2  23   1 19098.8 1045.54   3
  -2  23  -1 20581.5 1104.57   1
  -2  23  -2 4516.66 556.577   1
   2  23   2 4050.08 537.988   3
  -2  23  -3 817.606 303.008   1
   2  23   3 1101.37 369.726   3
  -2  23  -4 1158.43 425.403   1
   2  23   4 1551.36 436.067   3
   2  23   5 4118.54 657.670   3
  -2  23  -5 3760.09 538.691   1
   2  24  -6 26662.5 1508.87   2
  -2  24   6 28522.1 1471.46   5
   2  24  -6 27242.8 1361.95   4
  -2  24   6 28342.0 1308.31   3
  -2  24   5 233.098 231.613   3
  -2  24   5-277.253 301.572   5
   2  24  -5 249.057 288.387   4
   2  24  -5-514.177 399.319   2
  -2  24   5 145.798 251.161   1
   2  24  -4 9692.90 855.750   2
   2  24  -4 9455.86 665.702   1
  -2  24   4 10446.4 798.511   5
  -2  24   4 10465.8 813.972   1
  -2  24   4 10973.6 747.658   3
  -2  24   3 633.688 314.305   5
   2  24  -3-368.420 340.331   2
   2  24  -3 353.071 234.586   1
  -2  24   3 94.1416 241.531   1
  -2  24   3 643.603 308.699   3
  -2  24   2 3934.24 506.245   1
  -2  24   2 4429.75 487.192   5
   2  24  -2 3653.06 491.439   2
   2  24  -2 4962.84 506.321   1
  -2  24   1 1527.80 365.463   1
  -2  24   1 711.174 247.679   5
   2  24  -1 205.018 249.548   2
   2  24  -1 1116.98 303.489   1
   2  24   0 39730.0 1429.17   2
  -2  24   0 37357.0 1526.71   1
   2  24   0 38013.6 1496.73   3
  -2  24  -1 515.794 277.604   1
   2  24   1 153.013 262.224   3
   2  24   2 69779.1 2216.19   3
  -2  24  -2 69923.5 2191.42   1
  -2  24  -3 1240.30 355.498   1
   2  24   3 1636.51 427.211   3
   2  24   4 44505.9 1879.23   3
  -2  24  -4 46408.8 1798.86   1
  -2  24  -5 693.428 338.569   1
  -2  25   6 178.788 257.940   3
  -2  25   5 34092.7 1529.12   1
   2  25  -5 37030.8 1735.55   2
  -2  25   5 38279.2 1642.47   5
   2  25  -5 34688.3 1573.75   4
  -2  25   5 38940.5 1518.65   3
  -2  25   4 909.618 351.165   5
  -2  25   4 1037.65 345.430   1
   2  25  -4-171.008 340.361   2
  -2  25   4 194.220 227.494   3
   2  25  -3 78347.7 2156.48   1
  -2  25   3 87203.2 2447.00   1
  -2  25   3 82618.8 2314.59   5
   2  25  -3 86746.5 2534.58   2
  -2  25   2 3218.18 430.938   5
  -2  25   2 2755.08 450.696   1
   2  25  -2 2900.01 469.573   2
   2  25  -2 3322.62 449.740   1
   2  25  -1 59022.7 1886.49   1
  -2  25   1 64860.3 1785.07   5
  -2  25   1 63260.1 2055.79   1
   2  25  -1 61609.2 1964.22   2
   2  25   0 2287.12 389.469   2
  -2  25   0 2332.08 444.322   1
   2  25   0 3520.56 482.918   3
   2  25   1 15225.5 966.807   3
  -2  25  -1 15830.4 1005.82   1
  -2  25  -2 3631.61 531.702   1
   2  25   2 3738.42 535.835   3
  -2  25  -3 1215.47 364.409   1
   2  25   3 1382.74 424.432   3
   2  25   4 33.6658 323.764   3
  -2  25  -4-189.746 273.892   1
  -2  25  -5 5871.90 694.820   1
  -2  26   6 13585.6 942.613   3
  -2  26   5 6333.13 695.392   5
  -2  26   5 6299.20 694.515   1
  -2  26   4 3737.96 545.873   1
  -2  26   4 3701.78 548.526   5
   2  26  -4 2692.54 531.185   2
  -2  26   3 994.104 377.236   5
   2  26  -3 110.889 292.484   2
   2  26  -3 775.325 293.809   1
  -2  26   3 539.014 321.277   1
  -2  26   2 6113.08 659.113   1
   2  26  -2 5204.57 608.435   2
   2  26  -2 5305.16 568.289   1
  -2  26   2 5922.77 564.575   5
   2  26  -1 1881.31 410.706   2
  -2  26   1 2886.38 500.204   1
   2  26  -1 1734.48 381.853   1
  -2  26   0 25482.0 1306.43   1
   2  26   0 26087.3 1267.77   3
   2  26   1 13552.5 938.938   3
  -2  26  -1 14972.2 1007.79   1
   2  26   2 42440.5 1724.92   3
  -2  26  -2 41425.9 1722.48   1
  -2  26  -3 5926.93 690.955   1
   2  26   3 6077.90 704.191   3
  -2  26  -4 31925.0 1546.53   1
  -2  27   5 24829.9 1368.56   1
  -2  27   5 29303.0 1469.01   5
  -2  27   4 26419.5 1351.86   1
  -2  27   4 28080.9 1372.07   5
   2  27  -3 34846.7 1419.96   1
  -2  27   3 38429.8 1617.03   1
  -2  27   3 40094.9 1556.64   5
   2  27  -3 38533.4 1682.99   2
   2  27  -2 21752.0 1216.60   2
   2  27  -2 23020.7 1142.40   1
  -2  27   2 21946.5 1085.82   5
  -2  27   2 21345.9 1202.71   1
   2  27  -1 28825.3 1322.30   1
  -2  27   1 29422.6 1418.08   1
  -2  27   0 10504.1 865.682   1
   2  27   0 10442.6 828.789   3
  -2  27  -1 9804.08 848.121   1
   2  27   1 9945.41 832.902   3
  -2  27  -2-78.5986 279.369   1
   2  27   2 391.592 320.212   3
  -2  27  -3 300.899 308.787   1
   2  27   3 619.294 387.130   3
  -2  28   4 672.616 326.641   5
  -2  28   4 1305.34 406.407   1
  -2  28   3 312.474 305.016   1
  -2  28   3-114.758 259.206   5
   2  28  -3 106.238 237.887   1
  -2  28   2 842.656 351.381   1
   2  28  -2 447.999 282.564   1
  -2  28   1 6724.38 704.098   1
   2  28  -1 4333.37 543.315   1
  -2  28   0 14052.7 1006.42   1
   2  28   0 11276.5 865.084   3
  -2  28  -1 20131.9 1218.38   1
   2  28   1 22396.5 1233.30   3
  -2  28  -2 18533.5 1187.35   1
   2  28   2 20678.9 1225.33   3
  -2  28  -3 15125.5 1087.75   1
  -2  29   4 19062.3 1153.95   5
   2  29  -3 11046.5 827.364   1
  -2  29   3 12150.9 952.543   1
  -2  29   3 10488.0 825.212   5
   2  29  -2 31025.0 1398.87   1
  -2  29   2 33491.5 1562.35   1
   2  29  -1 9914.90 823.620   1
  -2  29   1 11400.3 924.259   1
  -2  29   0 16981.4 1110.18   1
   2  29   0 17897.6 1113.17   3
  -2  29  -1 13080.7 1002.82   1
   2  29   1 11274.4 918.386   3
  -2  30   4 897.357 363.137   5
   2  30  -3 95.7573 261.913   1
   2  30  -2 1605.43 391.828   1
   2  30  -1 3416.35 517.222   1
   2  31  -2 22962.8 1245.81   1
   2  31  -1 3147.71 521.728   1
   3   0 -10 9410.46 873.841   6
   3   0  -9 234.281 311.281   6
   3   0  -8 840.862 292.400   6
  -3   0   8 584.036 284.483   5
   3   0  -7 185.086 233.033   6
   3   0  -7-13.8014 154.282   2
   3   0  -6 29228.5 1161.21   6
   3   0  -6 30675.3 947.681   2
   3   0  -5 271.606 174.815   6
   3   0  -5 82.5290 111.376   2
   3   0  -4 144215. 2409.85   2
   3   0  -3 34.5914 82.3464   2
  -3   0   3 32.3396 38.4998   1
   3   0  -3 36.3420 62.7184   4
   3   0  -2 84815.3 1359.62   4
   3   0  -2 86819.1 1581.76   2
  -3   0   1-15.7420 102.490   6
  -3   0   1 53.9628 34.3464   4
   3   0  -1-77.3461 85.7475   2
  -3   0   0 319014. 4715.67   6
   3   0   0 316956. 4367.60   3
   3   0   1 184.974 108.560   3
  -3   0  -1 128.811 122.984   6
  -3   0  -2 77885.5 1817.04   6
  -3   0  -3 348.220 202.920   6
  -3   0  -4 24213.8 1053.28   6
  -3   0  -5 951.116 329.406   6
  -3   0  -6 672.923 287.396   6
  -3   0  -7 321.121 356.792   6
   3   1 -10 1697.65 441.822   6
   3  -1 -10 1523.09 476.801   6
   3   1  -9 58624.4 2027.32   6
   3  -1  -9 55289.5 2023.71   6
   3  -1  -8 542.809 256.303   6
  -3  -1   8 207.079 194.232   5
   3   1  -8 371.543 258.985   6
  -3   1   8 613.753 257.676   5
   3   1  -8 525.829 205.444   2
   3  -1  -7 51802.7 1712.49   6
   3   1  -7 53224.9 1426.21   2
   3  -1  -7 54051.4 1390.42   2
   3   1  -7 52271.2 1680.55   6
   3   1  -6 441.283 160.675   2
   3   1  -6 230.552 195.331   6
   3  -1  -6 524.998 229.889   6
   3  -1  -6 755.627 176.583   2
   3   1  -5 67447.2 1726.28   6
   3   1  -5 67470.2 1477.11   2
   3  -1  -5 66169.3 1420.82   2
   3  -1  -5 64545.9 1737.04   6
   3  -1  -4 2150.50 217.617   2
  -3   1   4 2217.57 103.421   1
   3   1  -4 2142.92 229.098   2
  -3   1   3 17380.4 445.809   1
  -3  -1   3 15654.8 375.221   1
   3   1  -3 17424.8 601.386   2
   3  -1  -3 17131.6 589.006   2
   3   1  -3 17196.8 512.828   4
   3   1  -2 11929.1 399.701   4
   3   1  -2 13238.5 501.135   2
   3  -1  -2 12446.4 351.317   4
   3  -1  -2 12733.5 490.440   2
   3   1  -1 489.104 115.446   2
  -3  -1   1 729.879 166.547   6
  -3   1   1 500.293 151.276   6
  -3  -1   1 593.341 79.7401   4
  -3   1   1 612.981 100.032   3
   3  -1   0 20403.6 542.189   3
  -3  -1   0 19691.1 750.338   6
   3   1   0 19804.3 606.477   2
   3   1   0 19622.9 638.371   3
  -3   1   0 20580.1 759.898   6
  -3   1  -1 23571.9 855.236   6
  -3  -1  -1 24542.2 876.913   6
   3   1   1 24202.1 734.059   3
  -3  -1  -2 26.5988 145.670   6
  -3   1  -2 208.536 164.830   6
  -3   1  -3 84245.4 2003.18   6
  -3  -1  -3 84395.3 2033.85   6
  -3   1  -4 305.308 200.956   6
  -3  -1  -4 142.080 196.060   6
  -3   1  -5 136517. 3018.79   6
  -3  -1  -5 135471. 3044.00   6
  -3   1  -6 3811.94 503.556   6
  -3  -1  -6 3590.14 501.322   6
  -3  -1  -7 47411.3 1866.46   6
  -3   1  -7 47888.1 1838.89   6
   3   2 -10 9218.40 833.599   6
   3   2  -9 980.184 365.890   6
   3  -2  -9 1273.73 437.728   6
  -3   2   9 555.328 290.870   5
   3   2  -8 488.773 271.625   6
   3  -2  -8 186.201 251.535   6
  -3  -2   8 852.359 270.432   5
  -3   2   8 816.187 298.116   5
   3   2  -8 491.611 197.946   2
   3   2  -7 714.959 269.555   6
   3  -2  -7 616.168 283.238   6
   3   2  -7 348.247 171.540   2
   3  -2  -7 452.355 172.008   2
   3   2  -6 10468.6 662.355   6
   3  -2  -6 10968.0 717.301   6
   3   2  -6 10486.0 557.371   2
   3  -2  -6 10681.3 517.128   2
   3   2  -5 5602.05 463.492   6
   3  -2  -5 5343.45 476.848   6
   3   2  -5 4451.49 343.435   2
   3  -2  -5 4958.16 337.805   2
  -3   2   4 66977.8 1055.06   1
   3   2  -4 68464.9 1432.46   2
   3  -2  -4 64859.2 1368.59   2
   3   2  -4 66845.9 1347.40   4
   3   2  -3 10871.1 478.682   2
   3  -2  -3 10496.4 459.637   2
   3   2  -3 11556.6 426.238   4
  -3   2   3 11046.2 372.658   1
   3   2  -2 159376. 2483.42   2
   3   2  -2 153418. 2335.12   4
   3  -2  -2 152939. 2113.24   4
   3  -2  -2 159849. 2480.64   2
  -3   2   1 7245.68 439.434   6
   3   2  -1 7266.99 357.693   2
  -3   2   1 7422.62 290.012   3
  -3  -2   1 7081.99 429.150   6
  -3  -2   0 161589. 2809.51   6
   3   2   0 160261. 2639.00   3
   3  -2   0 167339. 2296.43   3
   3   2   0 166615. 2529.32   2
  -3   2   0 155238. 2768.18   6
  -3   2  -1 5966.58 416.134   6
  -3  -2  -1 5634.74 416.536   6
   3   2   1 5938.64 362.961   3
  -3   2  -2 82395.1 1863.50   6
  -3  -2  -2 82425.5 1901.88   6
  -3   2  -3 12822.1 699.624   6
  -3  -2  -3 13621.6 747.479   6
  -3   2  -4 14631.9 792.774   6
  -3  -2  -4 16238.9 876.080   6
  -3   2  -5 1115.33 320.591   6
  -3  -2  -5 754.666 302.509   6
  -3  -2  -6 757.134 317.785   6
  -3   2  -6 578.754 310.651   6
  -3   2  -7 5741.18 655.564   6
  -3  -2  -7 6346.28 715.730   6
   3   3 -10 5871.18 677.016   6
   3   3  -9 39714.3 1609.41   6
   3  -3  -9 42697.3 1796.06   6
  -3   3   9 41370.8 1631.39   5
   3  -3  -8 8332.17 744.278   6
   3   3  -8 7659.02 657.118   6
   3   3  -8 8066.32 607.357   2
  -3   3   8 7191.97 657.786   5
   3   3  -7 79309.3 2082.18   6
   3  -3  -7 78212.6 2207.85   6
   3   3  -7 78263.8 1877.12   2
   3  -3  -7 80213.0 1740.42   2
  -3   3   7 81430.8 2171.33   5
   3  -3  -6 6033.86 545.273   6
   3   3  -6 6758.91 455.276   2
   3  -3  -6 6803.76 408.687   2
   3   3  -6 6372.04 515.379   6
   3  -3  -5 66298.1 1784.93   6
   3   3  -5 67239.7 1512.46   2
   3  -3  -5 66820.0 1411.64   2
   3   3  -5 66499.2 1672.77   6
   3   3  -4 5556.93 365.066   2
  -3   3   4 5324.11 244.789   1
   3  -3  -4 5574.27 341.380   2
   3   3  -4 5810.71 342.492   4
   3   3  -3 34293.8 906.588   2
   3   3  -3 32078.8 808.036   4
   3  -3  -3 32603.3 857.605   2
  -3   3   3 32990.3 756.132   1
   3   3  -2 14980.9 544.714   2
  -3   3   2 15350.0 495.789   1
   3   3  -2 15990.9 518.248   4
   3  -3  -2 14820.2 344.320   4
   3  -3  -2 15012.6 544.781   2
  -3   3   1 16345.8 407.327   3
   3   3  -1 16585.2 554.885   2
  -3  -3   1 16374.7 657.028   6
  -3   3   1 15755.5 655.137   6
  -3   3   0 2540.48 269.528   6
   3   3   0 2773.55 222.031   2
   3   3   0 2629.31 260.863   3
  -3  -3   0 2710.27 290.820   6
   3  -3   0 2907.06 143.476   3
  -3   3  -1 53951.1 1362.68   6
   3   3   1 53916.7 1118.77   2
  -3  -3  -1 55684.4 1420.37   6
   3   3   1 56562.4 1305.97   3
  -3   3  -2 2708.80 307.716   6
  -3  -3  -2 2609.50 315.948   6
  -3   3  -3 69467.7 1767.29   6
  -3  -3  -3 69710.9 1842.52   6
  -3   3  -4 14298.8 785.349   6
  -3  -3  -4 15051.6 854.543   6
  -3   3  -5 36239.1 1366.80   6
  -3  -3  -5 38200.8 1477.53   6
  -3   3  -6 14733.2 915.864   6
  -3  -3  -6 13737.9 940.457   6
  -3  -3  -7 24353.1 1349.73   6
  -3   3  -7 27056.3 1334.45   6
   3   4 -10 10073.1 854.746   6
   3   4  -9 977.339 348.354   6
   3  -4  -9 771.096 332.124   6
  -3   4   9 352.170 246.222   5
   3   4  -8 2500.56 394.158   6
   3  -4  -8 2236.16 428.297   6
   3   4  -8 2675.29 360.035   2
  -3   4   8 2837.17 444.091   5
   3   4  -7 7709.15 596.631   6
   3  -4  -7 8861.34 716.329   6
   3   4  -7 7663.95 555.773   2
   3  -4  -7 7467.93 465.703   2
  -3   4   7 6948.42 617.184   5
   3   4  -6 10097.3 624.502   6
   3  -4  -6 8882.32 661.809   6
   3   4  -6 9347.57 548.217   2
   3  -4  -6 9650.44 476.966   2
   3   4  -5 12657.6 603.296   2
   3   4  -5 14469.7 696.166   6
   3  -4  -5 13456.4 757.967   6
   3  -4  -5 12415.7 527.607   2
   3   4  -5 13829.6 606.936   4
   3   4  -4 84808.7 1694.15   2
  -3   4   4 83545.2 1419.10   1
   3  -4  -4 78469.3 1561.37   2
   3   4  -4 81434.3 1595.86   4
  -3  -4   3 52126.9 805.490   1
   3   4  -3 51131.1 1182.54   2
   3   4  -3 48626.2 1088.64   4
   3  -4  -3 50193.7 1125.44   2
  -3   4   3 49698.6 1055.25   1
  -3   4   2 153155. 2390.92   1
   3   4  -2 153464. 2475.78   2
   3   4  -2 154428. 2432.62   4
   3   4  -1 63863.1 1278.65   2
  -3  -4   1 60506.4 1421.35   6
   3   4  -1 62381.7 1327.74   3
  -3   4   1 65843.4 969.127   3
  -3   4   1 62793.0 1464.50   6
   3   4   0 103004. 1758.94   2
  -3  -4   0 102802. 2031.52   6
   3   4   0 99416.8 1987.89   3
  -3   4   0 106164. 2023.47   6
   3   4   1 26503.0 864.634   3
  -3  -4  -1 26892.9 942.426   6
   3   4   1 26377.4 706.551   2
  -3   4  -1 25989.2 892.967   6
  -3   4  -2 30477.6 1021.00   6
   3   4   2 29987.2 764.504   2
  -3  -4  -2 29448.1 1066.01   6
   3   4   3 22121.7 648.939   2
  -3   4  -3 23211.2 938.144   6
  -3  -4  -3 24180.0 1030.58   6
  -3   4  -4 2885.93 367.196   6
  -3  -4  -4 2526.57 387.711   6
  -3  -4  -5-76.8493 200.670   6
  -3   4  -5 567.116 258.348   6
  -3   4  -6 1735.02 371.870   6
  -3  -4  -6 860.335 334.015   6
  -3   4  -7 700.691 360.455   6
  -3  -4  -7 225.508 329.503   6
   3   5 -10 10985.3 872.697   6
   3   5  -9 15331.3 966.132   6
  -3   5   9 15516.4 1031.55   5
   3  -5  -9 16082.2 1114.72   6
   3   5  -8 24285.4 1119.94   6
   3  -5  -8 23770.6 1257.93   6
   3   5  -8 22945.0 1064.43   2
  -3   5   8 22485.2 1193.64   5
   3  -5  -7 44430.2 1166.47   2
   3  -5  -7 44168.6 1626.71   6
   3   5  -7 45292.3 1401.60   2
  -3   5   7 44695.4 1581.16   5
   3   5  -7 40629.3 1383.93   6
   3   5  -6 33941.4 1158.32   6
   3  -5  -6 30663.4 1261.32   6
   3   5  -6 33454.1 1102.87   2
   3  -5  -6 32750.4 927.274   2
   3   5  -6 34216.5 1086.11   4
   3   5  -5 62640.1 1546.61   6
   3   5  -5 60536.8 1467.74   2
   3  -5  -5 58996.6 1295.65   2
   3   5  -5 61650.2 1431.52   4
   3  -5  -5 60075.0 1696.36   6
   3   5  -4 24008.4 804.227   2
  -3   5   4 23128.9 652.400   1
   3  -5  -4 22781.7 713.993   2
   3   5  -4 23241.9 749.235   4
   3   5  -3 21559.5 715.137   2
  -3  -5   3 19871.9 432.106   1
   3   5  -3 17694.0 618.331   4
   3  -5  -3 18077.2 623.929   2
  -3   5   3 19030.1 614.384   1
  -3   5   2 6817.66 351.810   1
   3   5  -2 6027.71 352.714   2
   3   5  -2 6102.59 353.246   4
   3   5  -1 1857.26 194.834   2
  -3   5   1 2022.43 246.356   6
  -3  -5   1 1583.85 223.004   6
   3   5  -1 1893.73 233.353   3
  -3   5   1 1747.20 195.526   1
   3   5   0 5708.51 409.852   3
   3   5   0 4661.83 283.547   2
  -3   5   0 4744.03 365.888   6
  -3  -5   0 4508.93 356.546   6
  -3   5  -1 43048.4 1183.96   6
  -3  -5  -1 43651.3 1250.55   6
   3   5   1 43674.9 960.023   2
   3   5   1 42969.3 1191.68   3
   3   5   2 16594.2 540.428   2
  -3   5  -2 17580.3 756.518   6
  -3  -5  -2 17541.6 816.743   6
   3   5   3 57020.1 1150.24   2
  -3   5  -3 56879.8 1548.77   6
  -3  -5  -3 57460.4 1671.49   6
  -3  -5  -4 20739.0 1025.81   6
  -3   5  -4 21163.3 948.962   6
  -3   5  -5 35627.1 1340.21   6
  -3  -5  -5 35927.5 1458.32   6
  -3  -5  -6 19164.6 1131.44   6
  -3   5  -6 19851.6 1054.95   6
  -3   5  -7 15294.6 988.253   6
  -3  -5  -7 15360.8 1096.37   6
   3   6 -10 4106.92 557.489   6
  -3   6  10 3557.60 568.229   5
   3   6  -9 2426.16 430.933   6
   3  -6  -9 2899.88 521.255   6
  -3   6   9 2501.70 471.285   5
   3   6  -8 2192.30 361.046   6
   3  -6  -8 2388.20 441.220   6
  -3   6   8 2524.87 473.895   5
   3   6  -8 2193.49 372.490   2
   3  -6  -7 487.262 283.202   6
   3   6  -7 447.786 230.906   6
  -3   6   7 332.595 263.964   5
   3   6  -7 755.495 257.332   4
   3   6  -7 272.023 190.536   2
   3   6  -6 11220.1 643.851   6
   3  -6  -6 11386.2 767.690   6
   3   6  -6 11040.4 627.068   2
   3  -6  -6 12424.2 528.757   2
   3   6  -6 12257.8 645.349   4
   3   6  -5 38794.2 1145.45   6
   3  -6  -5 39786.4 1344.66   6
  -3   6   5 35828.3 848.956   1
   3   6  -5 38785.3 1146.81   2
   3  -6  -5 37555.3 963.726   2
   3   6  -5 39586.8 1105.33   4
   3   6  -4 55308.9 1337.66   2
  -3   6   4 54491.4 1172.48   1
   3  -6  -4 53922.6 1189.23   2
   3   6  -4 52814.0 1256.04   4
   3   6  -3 135442. 2343.79   2
  -3  -6   3 133140. 1907.71   1
   3   6  -3 132933. 2280.91   4
   3  -6  -3 134288. 2232.70   2
  -3   6   3 130825. 2242.62   1
  -3   6   2 106265. 1888.95   1
   3   6  -2 106310. 1916.91   2
   3   6  -2 108022. 1958.32   4
  -3   6   1 129592. 2363.71   6
   3   6  -1 130598. 2140.23   2
  -3   6   1 125452. 2185.76   1
  -3  -6   1 126016. 2296.45   6
   3   6  -1 125157. 2294.69   3
   3   6   0 92834.4 1953.97   3
   3   6   0 90728.5 1621.44   2
  -3  -6   0 89791.8 1866.99   6
  -3   6   0 89614.2 1845.13   6
  -3  -6  -1 51492.6 1384.58   6
   3   6   1 51228.5 1073.75   2
  -3   6  -1 51085.5 1313.73   6
   3   6   1 50237.3 1350.41   3
   3   6   2 52837.3 1081.58   2
  -3   6  -2 51379.7 1382.34   6
  -3  -6  -2 52957.5 1504.06   6
  -3  -6  -3 7177.21 579.699   6
   3   6   3 6675.09 328.230   2
  -3   6  -3 6697.65 504.816   6
  -3  -6  -4 2167.31 374.447   6
  -3   6  -4 1748.96 299.014   6
  -3   6  -5 528.813 259.914   6
  -3  -6  -5 94.6668 253.709   6
  -3   6  -6 1602.40 371.977   6
  -3  -6  -6 1092.86 367.254   6
  -3   6  -7 4393.01 549.858   6
  -3  -6  -7 4633.53 663.006   6
  -3   7  10 9849.64 894.868   5
   3   7 -10 13154.6 931.689   6
   3   7  -9 15914.8 953.776   6
   3  -7  -9 18741.8 1217.51   6
  -3   7   9 15995.4 1077.84   5
   3   7  -9 16708.8 946.251   4
   3   7  -8 41725.5 1466.96   6
   3  -7  -8 41207.2 1703.67   6
   3   7  -8 45055.6 1586.90   2
  -3   7   8 42487.0 1695.18   5
   3   7  -8 43670.5 1477.91   4
   3   7  -7 36030.6 1258.08   6
   3  -7  -7 40456.7 1559.05   6
   3   7  -7 38731.2 1354.86   2
  -3   7   7 37631.0 1490.60   5
   3   7  -7 36078.2 1250.21   4
   3  -7  -6 98005.8 2431.61   6
   3  -7  -6 94399.2 1792.34   2
   3   7  -6 92270.0 2060.31   6
   3   7  -6 96370.2 2076.74   4
   3   7  -6 97574.0 2155.40   2
   3  -7  -5 16921.3 863.190   6
  -3   7   5 15539.8 544.799   1
   3   7  -5 15783.7 717.348   2
   3   7  -5 18098.3 737.570   6
   3  -7  -5 16685.0 603.879   2
   3   7  -5 16607.3 699.799   4
   3   7  -4 46000.2 1221.39   2
  -3   7   4 44798.1 1090.27   1
   3   7  -4 43906.6 1138.22   4
   3  -7  -4 42712.0 1039.13   2
   3   7  -3 21543.7 747.272   2
   3   7  -3 19552.7 693.401   4
  -3  -7   3 19214.5 501.734   1
  -3   7   3 18484.6 675.936   1
  -3   7   2 15367.9 589.266   1
   3   7  -2 14797.8 580.567   2
   3   7  -2 14637.0 610.700   4
  -3   7   1 10986.6 556.135   6
   3   7  -1 10976.4 467.826   2
  -3   7   1 10783.2 501.310   1
   3   7  -1 10834.4 553.521   3
  -3  -7   1 10403.7 515.455   6
   3   7   0 1984.14 194.567   2
  -3   7   0 2598.62 278.432   6
  -3  -7   0 2108.13 263.367   6
   3   7   0 2386.10 295.136   3
   3   7   1 16572.9 542.269   2
  -3   7  -1 16159.9 402.213   4
  -3   7  -1 15523.6 676.136   6
   3   7   1 16638.7 753.082   3
  -3  -7  -1 16829.2 748.789   6
   3   7   2 57644.2 1150.45   2
  -3   7  -2 58335.5 1483.00   6
  -3  -7  -2 56149.4 1576.23   6
   3   7   2 57506.1 1467.14   3
  -3   7  -3 33491.6 1149.30   6
   3   7   3 35579.0 823.763   2
  -3  -7  -3 34969.0 1295.98   6
  -3   7  -4 42783.3 1379.26   6
  -3  -7  -4 40274.9 1496.21   6
  -3   7  -5 13424.7 801.761   6
  -3  -7  -5 11283.2 829.341   6
  -3   7  -6 27880.8 1245.80   6
  -3  -7  -6 25505.1 1342.37   6
  -3  -7  -7 9105.29 877.291   6
  -3   7  -7 9038.61 769.697   6
  -3   8  10 514.575 399.287   5
   3   8  -9 3973.26 505.055   6
   3  -8  -9 4846.76 657.045   6
  -3   8   9 4630.92 612.119   5
   3   8  -9 4695.80 539.714   4
   3   8  -9 3882.39 559.568   2
   3  -8  -8 592.241 308.933   6
  -3   8   8 338.637 303.436   5
   3   8  -8 528.949 261.562   6
   3   8  -8 114.710 235.735   4
   3   8  -8-30.7367 235.331   2
   3   8  -7 3768.67 402.078   6
  -3   8   7 3362.31 481.257   5
   3  -8  -7 3413.00 485.266   6
   3   8  -7 3653.75 419.941   4
   3   8  -7 3439.35 401.230   2
   3   8  -6 4804.02 447.383   2
   3  -8  -6 4922.96 527.619   6
   3  -8  -6 4520.85 322.599   2
   3   8  -6 5054.06 435.314   6
   3   8  -6 4946.13 428.306   4
   3  -8  -5 17877.3 886.992   6
   3   8  -5 16933.1 707.053   6
   3   8  -5 17599.8 781.188   2
  -3   8   5 18113.1 625.917   1
   3  -8  -5 18106.7 630.773   2
   3   8  -5 18253.1 751.682   4
   3   8  -4 5407.82 406.427   2
  -3  -8   4 4391.80 186.309   1
  -3   8   4 5194.00 363.273   1
   3   8  -4 5002.54 370.255   4
   3  -8  -4 5255.27 332.253   2
   3   8  -3 106017. 2038.61   2
   3   8  -3 107235. 2033.87   4
  -3   8   3 105262. 2019.61   1
  -3   8   2 43181.2 1106.84   1
   3   8  -2 44298.4 1108.01   2
   3   8  -2 43042.5 1156.83   4
  -3  -8   1 129831. 2334.00   6
  -3   8   1 135274. 2352.67   1
   3   8  -1 134679. 2251.20   2
   3   8  -1 128525. 2484.71   3
   3   8   0 15892.3 556.796   2
  -3   8   0 16344.5 653.072   1
  -3   8   0 16588.1 677.676   6
   3   8   0 15282.1 740.049   3
  -3  -8   0 15729.5 673.671   6
  -3  -8  -1 70384.1 1679.04   6
   3   8   1 66395.6 1309.22   2
  -3   8  -1 68740.7 1114.72   4
   3   8   1 69439.8 1702.30   3
  -3   8  -1 68899.3 1582.08   6
   3   8   2 46144.4 984.519   2
  -3   8  -2 42933.8 1245.29   6
  -3  -8  -2 44483.4 1382.25   6
   3   8   2 43381.9 1276.18   3
  -3   8  -3 20649.0 873.699   6
   3   8   3 20511.2 587.805   2
  -3  -8  -3 19473.1 961.427   6
  -3  -8  -4 7055.83 623.161   6
  -3   8  -4 6398.58 529.785   6
  -3   8  -5 187.510 221.231   6
  -3  -8  -5-139.096 273.491   6
  -3   8  -6 80.2018 251.192   6
  -3  -8  -6 90.1219 292.718   6
  -3   8  -7 3460.21 515.363   6
  -3  -8  -7 2776.80 518.236   6
  -3   9  10 14629.4 1111.83   5
   3   9  -9 4686.63 525.959   6
   3  -9  -9 4053.50 597.815   6
  -3   9   9 4242.94 608.077   5
   3   9  -9 4098.42 508.180   4
   3   9  -9 3769.78 546.500   2
   3   9  -8 57655.0 1721.65   6
   3  -9  -8 59697.3 2106.44   6
   3   9  -8 60295.5 1948.48   2
  -3   9   8 61645.1 2115.86   5
   3   9  -8 63563.7 1853.80   4
   3   9  -7 8476.21 570.024   6
   3  -9  -7 9948.98 781.021   6
  -3   9   7 8339.23 723.129   5
   3   9  -7 9972.83 655.457   4
   3   9  -7 9477.70 687.503   2
   3   9  -6 117381. 2349.26   6
   3  -9  -6 124019. 2832.29   6
   3   9  -6 117752. 2561.88   2
   3  -9  -6 121081. 2104.74   2
   3   9  -6 119892. 2462.22   4
   3   9  -5 9581.34 512.419   6
   3  -9  -5 8527.50 618.761   6
   3   9  -5 8388.20 546.008   2
  -3   9   5 8156.29 443.285   1
   3  -9  -5 7924.57 412.561   2
   3   9  -5 8033.24 504.189   4
   3   9  -4 70418.9 1511.00   6
   3   9  -4 75951.6 1721.20   2
  -3   9   4 71905.1 1600.69   1
   3   9  -4 73308.9 1632.28   4
   3  -9  -4 70531.4 1451.08   2
   3   9  -3 3684.71 332.750   2
   3   9  -3 3282.12 315.508   4
  -3   9   3 3616.64 320.874   1
  -3   9   2 1519.49 213.713   1
   3   9  -2 1367.00 212.657   4
   3   9  -2 1627.19 217.247   2
  -3   9   1 2946.67 286.674   1
   3   9  -1 2952.50 267.416   2
   3  -9  -1 2722.29 120.213   4
  -3  -9   1 3010.09 282.704   6
   3   9  -1 2949.85 337.760   3
  -3  -9   0 16540.6 691.713   6
   3   9   0 17372.4 806.405   3
   3   9   0 16335.8 586.074   2
  -3   9   0 16778.2 689.443   1
  -3   9   0 18255.4 717.212   6
  -3   9  -1 2807.91 295.967   6
   3   9   1 2757.26 229.428   2
  -3   9  -1 2575.31 166.746   4
   3  -9   1 2590.51 130.237   3
  -3   9  -1 2627.19 293.060   1
   3   9   1 2460.63 323.625   3
  -3  -9  -1 2588.49 306.566   6
   3   9   2 75781.2 1400.72   2
  -3   9  -2 76627.2 1758.78   6
  -3   9  -2 74805.9 1347.90   4
  -3  -9  -2 79137.8 1935.65   6
   3   9   2 78018.8 1847.61   3
  -3   9  -3 8160.88 548.329   6
   3   9   3 8257.87 353.339   2
  -3  -9  -3 8241.61 627.519   6
  -3  -9  -4 70628.4 2066.50   6
  -3   9  -4 70483.8 1855.47   6
  -3   9  -5 9875.34 693.666   6
  -3  -9  -5 8958.85 761.663   6
  -3   9  -6 33969.8 1382.98   6
  -3  -9  -6 32094.4 1526.06   6
  -3   9  -7 9741.18 800.541   6
  -3  -9  -7 9377.42 926.175   6
   3 -10  -9 1940.09 466.362   6
  -3  10   9 1832.33 434.869   5
   3  10  -9 1664.20 391.551   4
   3  10  -9 1526.17 378.539   2
   3 -10  -8 7208.62 745.036   6
  -3  10   8 6691.70 731.125   5
   3  10  -8 6870.06 608.386   4
   3  10  -8 6169.56 657.825   2
   3  10  -8 6120.86 532.310   6
   3  10  -7 2717.33 336.004   6
   3 -10  -7 2222.18 436.909   6
  -3  10   7 2186.29 414.093   5
   3  10  -7 2372.83 391.394   2
   3  10  -7 2983.93 384.959   4
   3 -10  -6 2106.63 232.828   2
   3  10  -6 1972.36 266.260   6
   3  10  -6 1923.83 327.871   2
   3 -10  -6 2078.00 392.130   6
   3  10  -6 2057.85 310.908   4
   3  10  -5 22255.5 774.745   6
   3 -10  -5 22493.6 1012.50   6
   3  10  -5 23221.1 938.893   2
  -3  10   5 22373.3 791.774   1
   3 -10  -5 21026.8 699.687   2
   3  10  -5 22077.9 870.014   4
   3  10  -4 2454.28 243.758   6
  -3  10   4 1913.12 252.625   1
   3  10  -4 2558.91 305.195   2
   3 -10  -4 2080.73 218.849   2
   3  10  -4 1999.05 266.661   4
   3  10  -3 103537. 2067.31   2
   3  10  -3 101592. 2065.19   4
  -3  10   3 98236.3 2049.79   1
   3  10  -2 3541.66 309.052   2
  -3  10   2 3849.78 334.339   1
  -3  10   1 155763. 2747.86   1
   3  10  -1 163441. 2630.85   2
  -3 -10   1 154723. 2615.35   6
   3 -10  -1 154824. 2130.24   4
   3  10  -1 157872. 2943.72   3
   3  10   0 6090.58 352.609   2
  -3  10   0 5905.39 419.111   1
   3  10   0 6492.48 500.087   3
  -3  10   0 5864.26 410.996   6
  -3 -10   0 5889.63 406.874   6
   3  10   1 104971. 1833.00   2
  -3  10  -1 104609. 1640.22   4
  -3  10  -1 109992. 2176.30   1
   3  10   1 105665. 2335.45   3
  -3  10  -1 109842. 2120.24   6
   3 -10   1 102134. 1491.14   3
  -3 -10  -1 106498. 2200.95   6
   3  10   2 421.104 218.066   3
  -3  10  -2 557.417 190.227   6
  -3 -10  -2 545.395 208.848   6
  -3  10  -2 366.273 96.4412   4
   3  10   2 392.845 105.481   2
   3  10   3 28757.1 707.613   2
  -3  10  -3 29393.1 815.514   4
  -3  10  -3 30259.6 1074.81   6
  -3 -10  -3 28561.0 1184.29   6
  -3 -10  -4 4068.82 497.528   6
  -3  10  -4 4526.54 450.740   6
  -3  10  -5 1613.65 317.367   6
  -3 -10  -5 1643.29 386.658   6
  -3 -10  -6 870.174 405.575   6
  -3  10  -6 12.3956 220.457   6
  -3 -10  -7 5211.50 722.864   6
  -3  10  -7 5471.97 610.223   6
   3 -11  -9 323.297 380.336   6
  -3  11   9 190.528 324.311   5
   3  11  -9-193.707 259.722   4
   3  11  -9-702.449 459.557   2
   3 -11  -8 57080.4 2051.37   6
   3  11  -8 53365.1 1905.14   2
  -3  11   8 56329.6 2051.00   5
   3  11  -8 56059.0 1769.38   4
   3  11  -7 115.051 170.956   6
   3 -11  -7 152.329 252.409   6
  -3  11   7 236.888 255.296   5
   3  11  -7 159.351 204.003   4
   3  11  -7 220.514 223.054   2
   3  11  -6 70249.5 1626.69   6
   3 -11  -6 71157.1 2063.87   6
   3  11  -6 75144.2 1985.94   2
   3  11  -6 71059.3 1818.03   4
   3 -11  -5-49.5038 108.082   2
   3  11  -5 52.5088 117.804   6
  -3  11   5 10.0676 123.787   1
   3  11  -5 8.36363 153.694   4
   3  11  -5-14.4043 192.159   2
   3  11  -4 48812.5 1138.93   6
   3  11  -4 50528.3 1410.70   2
  -3  11   4 51234.1 1362.04   1
   3  11  -4 50128.8 1363.00   4
   3  11  -3 5931.77 430.731   2
   3  11  -3 6515.65 460.951   4
  -3  11   3 5181.58 418.243   1
   3  11  -2 13811.3 621.984   2
  -3  11   2 14043.9 663.018   1
  -3  11   1 10643.9 564.964   1
   3  11  -1 10336.7 500.907   2
   3 -11  -1 9916.33 320.042   4
   3  11  -1 10698.8 633.330   3
  -3 -11   1 10260.4 488.132   6
  -3  11   0 4678.54 371.315   6
  -3  11   0 4732.05 385.483   1
   3  11   0 4215.00 305.412   2
   3  11   0 4999.92 453.455   3
  -3 -11   0 4036.16 335.314   6
  -3  11  -1 2200.57 286.839   1
  -3  11  -1 2209.88 273.230   6
  -3 -11  -1 1817.16 270.538   6
  -3  11  -1 1619.83 155.917   4
   3 -11   1 1595.94 117.556   3
   3  11   1 1822.97 201.573   2
   3  11   1 1843.33 298.058   3
   3  11   2 49248.1 1064.48   2
  -3  11  -2 48926.1 1037.22   4
  -3  11  -2 49223.2 1420.06   1
   3  11   2 48963.5 1482.62   3
  -3  11  -2 48819.3 1343.36   6
  -3 -11  -2 51167.5 1504.85   6
   3  11   3 96.4499 168.745   3
  -3  11  -3-33.8285 144.777   6
  -3 -11  -3-167.172 236.344   6
  -3  11  -3 195.628 120.356   4
  -3  11  -3 26.8559 162.029   1
  -3  11  -4 53064.5 1293.55   4
  -3  11  -4 52980.4 1566.11   6
  -3 -11  -4 51340.5 1755.17   6
  -3  11  -5 1716.21 329.311   6
  -3 -11  -5 2351.04 451.085   6
  -3  11  -5 2914.99 336.643   4
  -3  11  -6 60048.2 1885.73   6
  -3 -11  -6 58304.4 2124.27   6
  -3  11  -7 1417.73 382.303   6
   3 -12  -9 1524.70 432.725   6
  -3  12   9 1146.98 377.988   5
   3  12  -9 969.646 324.165   4
   3 -12  -8 2081.49 470.231   6
  -3  12   8 2582.10 547.511   5
   3  12  -8 2138.07 402.755   4
   3  12  -8 2056.97 466.927   2
  -3  12   7 3344.21 502.094   5
   3  12  -7 3390.84 430.483   4
   3  12  -7 1777.42 337.941   2
   3 -12  -7 2470.89 443.526   6
   3  12  -6 257.444 154.773   6
   3 -12  -6 435.125 254.777   6
  -3  12   6 622.812 295.215   5
   3  12  -6 640.250 225.622   4
   3  12  -6 312.247 226.570   2
   3  12  -5 47770.6 1167.60   6
   3 -12  -5 50596.4 1583.53   6
   3  12  -5 50194.8 1515.82   2
  -3  12   5 48139.4 1328.51   1
   3  12  -5 50031.9 1437.32   4
   3 -12  -5 48663.2 1162.97   2
   3  12  -4 2582.01 229.094   6
  -3  12   4 2061.52 278.634   1
   3 -12  -4 2073.02 308.828   6
   3  12  -4 2310.22 309.433   2
   3  12  -4 2052.96 283.383   4
   3  12  -3 91479.5 1978.50   2
   3  12  -3 88472.3 1997.50   4
  -3  12   3 89678.8 2010.34   1
   3  12  -2 2144.87 267.716   2
  -3  12   2 1909.43 168.552   3
  -3  12   2 1196.03 218.434   1
  -3  12   1 97094.7 2055.57   1
   3  12  -1 96927.0 1909.90   2
   3  12  -1 92727.1 2189.18   3
  -3 -12   1 96967.8 1811.25   6
  -3  12   0 6224.42 424.813   6
  -3  12   0 6542.08 466.663   1
   3  12   0 6106.98 376.891   2
   3  12   0 6880.65 544.308   3
  -3 -12   0 5950.47 411.389   6
   3  12   1 105899. 1894.68   2
  -3  12  -1 107101. 2246.46   1
  -3  12  -1 104713. 1753.51   4
  -3  12  -1 106477. 2129.08   6
   3  12   1 106908. 2434.66   3
  -3 -12  -1 107096. 2211.76   6
   3  12   2 611.613 226.982   3
  -3 -12  -2 264.484 177.060   6
  -3  12  -2 365.772 188.692   1
  -3  12  -2 269.499 96.2010   4
  -3  12  -2 615.030 199.487   6
   3  12   2 295.696 105.072   2
  -3  12  -3 35682.6 1257.25   1
  -3  12  -3 35763.5 943.012   4
   3  12   3 35554.6 1282.48   3
  -3 -12  -3 34332.4 1318.15   6
  -3  12  -3 36454.1 1190.30   6
  -3  12  -4 684.508 276.109   1
  -3  12  -4 387.622 208.271   6
  -3 -12  -4 267.466 277.520   6
  -3  12  -4 215.324 161.322   4
  -3  12  -5 2595.06 384.975   6
  -3 -12  -5 2439.22 449.450   6
  -3  12  -5 3096.80 335.420   4
  -3  12  -5 3055.46 413.314   1
  -3  12  -6 1250.45 347.186   6
  -3 -12  -6 428.398 359.446   6
  -3  12  -6 355.326 310.823   1
  -3  12  -7 7040.09 685.046   1
  -3  12  -7 7620.04 705.252   6
  -3  13   9 805.653 394.315   5
   3  13  -9-890.935 501.067   2
   3 -13  -8 57873.5 2094.66   6
   3  13  -8 55082.5 2015.45   2
  -3  13   8 56891.2 2098.54   5
   3  13  -8 56343.4 1823.30   4
   3 -13  -7 1016.71 348.384   6
  -3  13   7 315.936 245.079   5
   3  13  -7 420.214 235.175   4
   3  13  -7 349.158 261.655   2
   3 -13  -6 37999.2 1460.86   6
   3  13  -6 36579.9 1399.51   2
  -3  13   6 37521.4 1500.56   5
   3  13  -6 39327.2 1330.58   4
   3  13  -5 1278.49 281.118   2
   3  13  -5 1361.72 197.060   6
   3 -13  -5 1766.92 345.396   6
   3 -13  -5 1497.66 207.170   2
   3  13  -5 1261.03 251.413   4
  -3  13   5 1575.05 261.284   1
   3  13  -4 41031.9 953.205   6
   3  13  -4 41573.6 1325.07   2
  -3  13   4 40710.3 1281.40   1
   3  13  -4 38954.6 1260.53   4
   3 -13  -4 42988.0 1372.46   6
  -3  13   3 407.221 158.409   1
   3  13  -3 881.352 214.874   4
   3  13  -3 857.328 195.668   2
   3  13  -2 9059.40 540.412   2
  -3  13   2 8361.84 544.910   1
  -3  13   2 8704.93 365.205   3
  -3 -13   1 1141.39 178.251   6
   3  13  -1 1057.13 197.219   2
  -3  13   1 1006.46 220.701   1
   3  13  -1 1191.48 277.583   3
  -3  13   0 4142.91 356.327   6
  -3 -13   0 2900.17 287.539   6
   3  13   0 3233.87 288.042   2
  -3  13   0 2838.41 325.462   1
   3  13   0 3183.66 382.150   3
  -3  13  -1 1063.96 204.948   6
  -3 -13  -1 1047.78 223.103   6
  -3  13  -1 1060.92 228.212   1
  -3  13  -1 586.571 125.626   4
   3  13   1 483.977 137.405   2
   3  13   1 891.204 273.681   3
   3  13   2 22815.6 696.805   2
  -3  13  -2 23343.4 970.305   1
  -3  13  -2 23151.1 703.059   4
  -3  13  -2 25282.5 921.123   6
   3  13   2 24657.3 1071.03   3
  -3 -13  -2 24133.1 993.886   6
   3  13   3 4209.31 472.193   3
  -3  13  -3 3899.58 390.120   6
  -3 -13  -3 3218.51 426.499   6
  -3  13  -3 4017.37 437.575   1
  -3  13  -3 3963.47 307.177   4
  -3  13  -4 77197.3 2061.76   1
  -3  13  -4 75148.9 1646.39   4
  -3  13  -4 74207.4 1912.07   6
  -3 -13  -4 72588.9 2151.16   6
   3  13   4 73369.7 2074.63   3
  -3  13  -5 4969.65 490.769   6
  -3 -13  -5 4086.39 549.764   6
  -3  13  -5 5011.34 546.007   1
  -3  13  -5 4484.86 400.474   4
  -3  13  -6 56840.5 1879.05   1
  -3  13  -6 54260.8 1794.92   6
  -3 -13  -6 54103.6 2053.50   6
  -3  13  -7 2997.51 497.601   6
  -3  13  -7 2734.90 463.022   1
   3  14  -9 1139.23 444.127   2
   3 -14  -8 496.438 336.030   6
  -3  14   8 537.201 344.327   5
   3  14  -8 127.043 271.124   4
   3  14  -8-225.419 352.851   2
   3 -14  -7 7807.45 713.499   6
  -3  14   7 7288.18 715.700   5
   3  14  -7 6581.16 583.983   4
   3  14  -7 6580.06 641.320   2
  -3  14   6 1414.26 248.484   1
   3 -14  -6 1442.91 338.207   6
  -3  14   6 1451.54 399.619   5
   3  14  -6 1679.72 318.207   4
   3  14  -6 1236.21 328.767   2
   3 -14  -5 39508.4 1408.12   6
   3  14  -5 38360.9 1395.03   2
  -3  14   5 40138.2 1282.85   1
   3  14  -5 40947.2 1336.42   4
   3 -14  -5 41068.2 1055.31   2
  -3  14   4 476.579 190.850   1
   3  14  -4 402.262 107.057   6
   3 -14  -4 257.684 197.611   6
   3  14  -4 181.309 178.999   2
   3  14  -4 261.472 185.520   4
   3  14  -3 66075.2 1697.37   2
   3  14  -3 68090.9 1772.68   4
  -3  14   3 69029.4 1771.31   1
   3  14  -2 9455.00 559.850   2
  -3  14   2 9475.59 402.687   3
  -3  14   2 9235.90 592.360   1
   3  14  -1 101156. 2020.89   2
  -3 -14   1 96646.0 1780.51   6
   3  14  -1 95680.8 2309.41   3
  -3  14   1 99402.7 2185.49   1
   3  14   0 12366.7 757.300   3
  -3  14   0 11753.0 662.242   1
  -3 -14   0 13517.9 602.056   6
   3  14   0 13601.8 609.321   2
   3  14   1 102968. 2444.16   3
   3  14   1 103240. 1932.84   2
  -3  14  -1 99052.5 2238.60   1
  -3  14  -1 102710. 2101.25   6
  -3 -14  -1 104480. 2150.63   6
  -3  14  -2 22538.3 876.187   6
   3  14   2 22031.9 704.419   2
  -3  14  -2 22938.3 988.259   1
  -3  14  -2 23592.3 732.424   4
   3  14   2 24585.3 1092.02   3
  -3 -14  -2 21687.3 938.600   6
  -3  14  -3 46826.0 1503.85   1
  -3  14  -3 46702.0 1150.29   4
  -3  14  -3 45741.3 1363.78   6
   3  14   3 43613.7 1524.60   3
  -3 -14  -3 44337.0 1519.55   6
  -3  14  -4 6705.94 546.619   6
  -3  14  -4 6660.74 583.980   1
  -3  14  -4 6227.25 427.870   4
   3  14   4 6486.01 607.353   3
  -3 -14  -4 6474.07 615.890   6
  -3  14  -5 1456.37 300.116   6
  -3 -14  -5 972.560 309.961   6
  -3  14  -5 1707.14 343.488   1
  -3  14  -6 130.380 232.263   6
  -3 -14  -6-0.62862 313.294   6
  -3  14  -6 69.2453 237.004   1
  -3  14  -7 2928.03 476.635   1
   3  15  -9 10070.8 966.789   2
   3 -15  -8 34787.4 1609.09   6
   3  15  -8 32944.2 1598.40   2
  -3  15   8 37484.8 1709.26   5
   3  15  -8 35092.1 1439.78   4
   3 -15  -7 17200.3 1037.96   6
   3  15  -7 14796.8 990.172   2
  -3  15   7 15790.0 1060.97   5
   3  15  -7 16896.1 935.724   4
   3 -15  -6 33193.3 1362.86   6
   3  15  -6 35027.8 1433.73   2
  -3  15   6 31691.3 1156.95   1
  -3  15   6 33275.5 1447.47   5
   3  15  -6 35497.9 1312.18   4
   3 -15  -5 2727.52 267.134   2
   3 -15  -5 2487.20 387.108   6
  -3  15   5 2345.84 336.904   1
   3  15  -5 2780.28 372.722   4
   3  15  -5 2307.93 384.911   2
   3 -15  -4 20781.2 941.273   6
   3  15  -4 20036.1 956.947   2
  -3  15   4 21932.4 956.066   1
   3  15  -4 20926.3 947.045   4
  -3  15   3 1886.05 304.672   1
   3  15  -3 1885.59 323.057   4
   3  15  -3 2379.74 334.434   2
   3  15  -2 664.428 179.610   2
  -3  15   2 1089.68 253.690   1
  -3  15   2 1026.21 151.913   3
  -3  15   1 1551.90 280.794   1
  -3 -15   1 1116.00 156.227   6
   3  15  -1 1195.96 209.825   2
   3  15  -1 1233.40 294.321   3
  -3  15   0 9422.27 605.801   1
   3  15   0 9028.97 502.178   2
   3  15   0 8513.77 633.399   3
  -3 -15   0 8709.25 476.563   6
  -3  15  -1 776.415 190.587   6
  -3 -15  -1 407.307 176.049   6
  -3  15  -1 1010.73 240.254   1
   3  15   1 589.684 148.985   2
   3  15   1 1232.52 287.391   3
   3  15   2 23959.2 751.377   2
  -3  15  -2 21747.2 982.514   1
  -3  15  -2 22432.3 751.796   4
  -3  15  -2 23824.2 901.138   6
  -3 -15  -2 24032.6 990.399   6
   3  15   2 22892.0 1079.45   3
  -3  15  -3 20146.0 866.711   6
  -3  15  -3 18914.0 958.342   1
  -3  15  -3 19881.3 736.425   4
   3  15   3 19338.0 1013.59   3
  -3 -15  -3 20243.3 990.297   6
  -3  15  -4 41132.1 1496.38   1
  -3  15  -4 41216.8 1174.64   4
  -3  15  -4 40830.9 1345.06   6
   3  15   4 39715.9 1529.50   3
  -3 -15  -4 39710.5 1531.94   6
  -3  15  -5 14240.6 908.274   1
  -3 -15  -5 13752.4 962.087   6
  -3  15  -5 15689.6 864.182   6
   3  15   5 15762.8 1002.53   3
  -3  15  -6 29536.0 1358.12   1
  -3 -15  -6 28679.0 1480.25   6
   3 -16  -8 14.7302 285.839   6
  -3  16   8 96.8029 343.844   5
   3  16  -8 130.662 273.994   4
   3  16  -8-884.468 504.864   2
   3 -16  -7 269.372 309.057   6
  -3  16   7 403.871 327.949   5
   3  16  -7 200.338 231.573   4
   3  16  -7-113.481 329.062   2
   3 -16  -6 3467.61 490.645   6
  -3  16   6 3227.72 495.243   5
  -3  16   6 2944.18 381.652   1
   3  16  -6 2819.33 414.896   4
   3  16  -6 2493.57 441.447   2
   3  16  -5 35853.9 1393.63   2
  -3  16   5 32682.3 1219.88   1
   3  16  -5 34381.3 1274.87   4
   3 -16  -5 34765.6 1320.87   6
   3  16  -4 3698.13 315.160   1
   3 -16  -4 4198.54 433.586   6
  -3  16   4 4767.92 462.689   1
   3  16  -4 4381.27 450.165   4
   3  16  -4 4030.79 452.331   2
   3  16  -3 88474.8 2128.96   2
   3  16  -3 84951.2 2149.33   4
  -3  16   3 86521.7 2145.57   1
  -3  16   3 88037.8 1738.32   3
   3  16  -2 8387.78 566.439   2
  -3  16   2 9160.02 436.567   3
  -3  16   2 9417.59 641.541   1
   3  16  -1 104723. 2157.92   2
  -3  16   1 99866.4 2318.77   1
   3  16  -1 100425. 2449.27   3
  -3 -16   1 100998. 1770.78   6
   3  16   0 15112.7 861.407   3
  -3 -16   0 15253.0 627.732   6
   3  16   0 15642.6 690.486   2
  -3  16   0 17654.5 856.516   1
  -3  16  -1 38826.9 1339.56   1
   3  16   1 41904.0 1127.37   2
  -3  16  -1 42364.1 1207.47   6
   3  16   1 40065.5 1468.36   3
  -3 -16  -1 43691.1 1234.89   6
  -3  16  -2 21712.5 993.732   1
  -3  16  -2 19812.1 727.545   4
  -3  16  -2 21189.2 843.634   6
   3  16   2 19726.3 1031.30   3
  -3 -16  -2 21557.7 920.323   6
   3  16   3 4864.20 533.697   3
  -3  16  -3 4698.10 501.602   1
  -3  16  -3 5333.54 392.241   4
  -3  16  -3 6044.42 474.673   6
  -3 -16  -3 5451.69 526.059   6
  -3  16  -4 7945.59 672.304   1
  -3  16  -4 7370.13 562.370   6
   3  16   4 7596.92 687.027   3
  -3 -16  -4 7930.54 676.515   6
   3  16   5 166.377 262.173   3
  -3 -16  -5-35.3289 266.838   6
  -3  16  -5 95.2068 225.358   1
   3  16   6-291.581 288.850   3
  -3 -16  -6-270.380 416.011   6
  -3  16  -6-13.4552 274.175   1
   3 -17  -8 18561.1 1179.26   6
   3  17  -8 17136.4 1178.40   2
  -3  17   8 17565.4 1205.89   5
   3  17  -8 18727.7 1075.86   4
   3 -17  -7 21116.8 1172.86   6
  -3  17   7 20509.9 1243.11   5
   3  17  -7 22060.8 1119.86   4
   3  17  -7 21330.0 1240.70   2
   3  17  -6 27759.1 1335.67   2
  -3  17   6 28043.6 1164.80   1
  -3  17   6 29373.8 1392.45   5
   3 -17  -6 29646.5 1300.54   6
   3  17  -6 30288.3 1265.31   4
   3  17  -5 26944.7 1236.84   2
  -3  17   5 25654.5 1103.66   1
  -3  17   5 26752.4 1245.75   5
   3  17  -5 24569.7 1095.49   4
   3 -17  -5 26059.1 1142.91   6
   3 -17  -4 30389.9 1157.40   6
   3  17  -4 28710.8 1212.14   2
   3  17  -4 27146.3 904.365   1
  -3  17   4 29575.2 1183.53   1
   3  17  -4 28326.6 1185.14   4
  -3  17   3 2804.08 385.095   1
   3  17  -3 2523.29 371.187   2
  -3  17   3 3343.10 302.092   3
   3  17  -2 5135.07 465.487   2
  -3  17   2 5042.99 491.585   1
  -3  17   2 5600.49 354.968   3
   3  17  -1 419.610 170.317   2
  -3  17   1-241.282 217.958   1
   3  17  -1 279.723 249.413   3
  -3 -17   0 7824.79 437.795   6
   3  17   0 7550.58 502.052   2
   3  17   0 8312.66 646.541   3
  -3  17   0 8699.75 621.461   1
  -3  17  -1 10603.6 691.627   1
   3  17   1 9965.73 549.474   2
  -3  17  -1 10043.2 568.092   6
   3  17   1 11076.5 765.945   3
  -3 -17  -1 10973.9 582.053   6
  -3  17  -2 23160.1 1059.07   1
  -3  17  -2 25061.1 851.171   4
   3  17   2 23906.2 1164.58   3
  -3 -17  -2 26047.3 1009.10   6
  -3  17  -2 25591.1 934.024   6
   3  17   3 19353.5 1073.33   3
  -3  17  -3 20182.7 1017.14   1
  -3  17  -3 19372.1 849.194   6
  -3 -17  -3 21178.6 995.770   6
  -3  17  -4 26043.7 1216.48   1
   3  17   4 26256.6 1289.37   3
  -3 -17  -4 27311.4 1244.32   6
  -3  17  -5 30653.3 1373.97   1
   3  17   5 33051.5 1521.45   3
  -3 -17  -5 31410.7 1448.74   6
  -3  17  -6 13864.5 953.686   1
  -3 -17  -6 12503.4 994.183   6
   3 -18  -8 324.473 311.943   6
   3  18  -8 70.3806 352.911   2
   3 -18  -7 602.407 343.207   6
   3  18  -7 287.685 258.443   4
   3  18  -7 321.109 336.903   2
   3 -18  -6 3047.69 465.874   6
  -3  18   6 2522.76 462.962   5
  -3  18   6 2613.31 384.618   1
   3  18  -6 2710.48 425.223   4
   3  18  -6 2480.95 466.376   2
   3 -18  -5 9001.75 675.564   6
   3  18  -5 8609.70 724.375   2
  -3  18   5 8335.86 640.887   1
  -3  18   5 7324.38 684.263   5
   3  18  -5 9097.57 693.867   4
   3 -18  -4 41996.1 1388.11   6
   3  18  -4 43327.4 1544.72   2
   3  18  -4 38015.0 1154.65   1
  -3  18   4 41599.1 1461.76   1
   3  18  -4 41287.1 1481.88   4
   3 -18  -3 39886.0 1281.84   6
   3  18  -3 37777.3 1370.25   2
  -3  18   3 36134.9 1358.78   1
  -3  18   3 37096.2 1082.47   3
   3  18  -2 60452.6 1710.90   2
  -3  18   2 61695.2 1825.39   1
  -3  18   1 56180.8 1716.10   1
   3  18  -1 56394.0 1569.26   2
   3  18  -1 55775.2 1783.53   3
   3  18   0 77560.9 1820.21   2
   3  18   0 75639.9 2105.95   3
  -3  18   0 74908.8 2024.34   1
  -3  18  -1 19651.7 977.257   1
   3  18   1 22101.6 852.889   2
  -3 -18  -1 20565.9 802.305   6
   3  18   1 21308.0 1074.83   3
  -3  18  -2 9658.66 692.949   1
   3  18   2 10173.2 772.378   3
  -3 -18  -2 9942.05 616.606   6
  -3  18  -2 10864.3 600.839   6
  -3 -18  -3 672.432 256.747   6
  -3  18  -3 807.934 276.002   1
   3  18   3 913.966 324.514   3
   3  18   4 1398.31 402.658   3
  -3 -18  -4 1168.64 314.442   6
  -3  18  -4 1637.50 372.529   1
   3  18   5 106.592 324.385   3
  -3  18  -5 322.011 272.199   1
  -3 -18  -5 431.404 306.047   6
  -3  18  -6 101.766 258.596   1
  -3 -18  -6-283.824 349.866   6
   3 -19  -8 10508.3 906.535   6
   3 -19  -7 31285.5 1441.58   6
   3  19  -7 29695.9 1548.65   2
  -3  19   7 31999.6 1569.29   5
   3  19  -7 31001.9 1384.53   4
   3 -19  -6 12486.7 855.176   6
   3  19  -6 13733.0 1000.07   2
  -3  19   6 14008.5 863.956   1
  -3  19   6 15129.8 1020.04   5
   3  19  -6 14639.3 923.003   4
   3 -19  -5 40803.2 1470.92   6
   3  19  -5 43270.9 1669.96   2
  -3  19   5 39559.8 1465.22   1
  -3  19   5 43132.8 1670.30   5
   3  19  -5 44298.8 1584.88   4
   3 -19  -4 14744.3 802.930   6
   3  19  -4 15328.5 935.640   2
  -3  19   4 14925.7 871.638   1
   3  19  -4 13111.2 838.236   4
  -3  19   4 14186.9 692.910   3
   3 -19  -3 10007.0 632.955   6
   3  19  -3 10720.3 736.146   2
  -3  19   3 8611.08 674.776   1
   3  19  -2 124.463 190.435   2
  -3  19   2 96.8158 194.829   1
   3  19  -1 773.186 239.997   2
  -3  19   1 1108.53 297.542   1
   3  19  -1 836.257 304.972   3
   3  19   0 8906.77 576.772   2
   3  19   0 7323.86 644.865   3
  -3  19   0 7940.79 635.387   1
   3  19   1 31517.7 1066.03   2
   3  19   1 31679.1 1341.95   3
  -3  19  -1 30196.8 1255.32   1
  -3  19  -2 8059.16 656.198   1
   3  19   2 10413.6 801.164   3
  -3 -19  -2 8816.26 578.882   6
  -3  19  -3 34691.6 1418.50   1
   3  19   3 38906.5 1598.80   3
  -3 -19  -3 37313.6 1329.78   6
  -3  19  -4 25597.6 1240.69   1
   3  19   4 26859.5 1365.48   3
  -3 -19  -4 24334.7 1170.85   6
  -3  19  -5 31483.2 1430.87   1
   3  19   5 29532.3 1511.20   3
  -3 -19  -5 28352.0 1366.71   6
  -3 -19  -6 7730.87 794.672   6
   3 -20  -7 411.312 259.417   6
  -3  20   7 510.458 396.924   5
   3  20  -7 546.497 308.306   4
   3  20  -7 242.779 351.578   2
   3 -20  -6 3527.31 500.778   6
  -3  20   6 3097.52 542.905   5
   3  20  -6 3435.23 476.969   4
  -3  20   6 3139.83 457.887   1
   3  20  -6 2826.88 495.881   2
   3 -20  -5 4687.58 511.183   6
  -3  20   5 3868.99 477.630   1
  -3  20   5 4402.56 566.459   5
   3  20  -5 4908.64 553.596   4
   3  20  -5 3540.81 528.197   2
   3 -20  -4 49075.3 1530.57   6
   3  20  -4 46248.4 1708.41   2
  -3  20   4 46495.0 1621.05   1
  -3  20   4 44263.0 1637.19   5
   3  20  -4 44786.4 1642.67   4
   3 -20  -3 6752.24 530.553   6
   3  20  -3 6038.74 586.277   2
  -3  20   3 5556.22 558.212   1
   3  20  -2 111502. 2612.37   2
  -3  20   2 112951. 2718.66   1
   3  20  -1 15727.9 836.749   2
  -3  20   1 15482.6 912.171   1
   3  20  -1 15205.6 928.184   3
   3  20   0 69548.4 1807.38   2
   3  20   0 66263.9 2021.02   3
  -3  20   0 70606.7 2033.75   1
   3  20   1 22114.2 916.729   2
   3  20   1 23380.8 1165.37   3
  -3  20  -1 22643.5 1102.36   1
  -3  20  -2 33825.3 1376.26   1
   3  20   2 31278.0 1403.50   3
  -3  20  -3 4200.87 517.119   1
   3  20   3 4430.21 572.402   3
  -3 -20  -4 3166.48 455.279   6
  -3  20  -4 3048.38 465.305   1
   3  20   4 4380.37 611.044   3
   3  20   5 1754.75 460.593   3
  -3 -20  -5 980.119 326.896   6
  -3  20  -5 1273.11 390.523   1
   3 -21  -7 46819.9 1794.99   6
  -3  21   7 46742.0 1957.33   5
   3  21  -7 44888.0 1774.25   4
   3  21  -7 44141.3 1953.59   2
   3 -21  -6 1981.55 415.221   6
  -3  21   6 1037.75 384.041   5
   3  21  -6 698.354 328.464   4
  -3  21   6 771.041 273.116   1
   3  21  -6 642.334 342.838   2
   3 -21  -5 48505.1 1635.89   6
   3  21  -5 50505.3 1927.27   2
  -3  21   5 44371.3 1636.73   1
  -3  21   5 52327.0 1889.45   5
   3  21  -5 46516.3 1724.54   4
  -3  21   4 66.3238 221.298   1
   3 -21  -4 192.117 193.590   6
  -3  21   4 652.998 322.692   5
   3  21  -4-33.0854 283.449   2
   3 -21  -3 21665.7 937.945   6
   3  21  -3 19733.3 1065.12   2
  -3  21   3 19317.2 1042.11   1
  -3  21   2-41.1764 214.077   1
   3  21  -2 147.674 245.464   2
  -3  21   1 742.898 291.500   1
   3  21  -1 1063.56 305.970   3
   3  21  -1 614.779 237.795   2
   3  21   0-270.641 223.260   2
  -3  21   0 262.993 231.912   1
   3  21   0 537.772 261.965   3
   3  21   1 29216.8 1325.19   3
  -3  21  -1 27403.7 1253.44   1
  -3  21  -2 2572.56 433.552   1
   3  21   2 3351.56 496.465   3
  -3  21  -3 47067.0 1718.89   1
   3  21   3 44904.7 1807.19   3
  -3  21  -4 5257.73 596.645   1
   3  21   4 5384.82 683.513   3
  -3  21  -5 28314.3 1405.21   1
   3 -22  -7 1786.01 441.642   6
   3 -22  -6 6301.34 639.064   6
  -3  22   6 6301.55 724.079   5
   3  22  -6 5852.71 663.499   4
  -3  22   6 5548.89 610.978   1
   3  22  -6 4617.52 663.626   2
   3 -22  -5 1467.29 345.394   6
  -3  22   5 993.291 328.330   5
   3  22  -5 937.016 336.405   4
   3  22  -5 571.309 341.205   2
  -3  22   5 1534.92 379.625   1
   3 -22  -4 44880.8 1484.35   6
   3  22  -4 44054.0 1751.10   2
  -3  22   4 44778.6 1634.48   1
  -3  22   4 41782.7 1641.07   5
   3 -22  -3 166.053 177.636   6
  -3  22   3 725.079 295.036   5
   3  22  -3 155.826 249.948   2
  -3  22   3 260.856 212.112   1
   3  22  -2 72132.4 2107.75   2
  -3  22   2 76033.3 2205.90   1
  -3  22   1 177.385 231.539   1
   3  22  -1-46.5024 273.131   2
   3  22   0 66989.6 1865.33   2
   3  22   0 65944.5 2070.44   3
  -3  22   0 68044.3 2089.84   1
   3  22   1 490.729 275.625   3
  -3  22  -1 10.8930 259.368   1
   3  22   2 28044.4 1375.18   3
  -3  22  -2 27715.7 1300.83   1
  -3  22  -3 3598.86 548.848   1
   3  22   3 3585.34 556.385   3
  -3  22  -4 4145.71 548.371   1
   3  22   4 3374.32 559.082   3
   3 -23  -7 28285.6 1406.04   6
   3 -23  -6 537.541 312.648   6
  -3  23   6 877.121 383.817   5
   3  23  -6 387.035 279.517   4
  -3  23   6 521.894 287.071   1
   3  23  -6-458.809 467.024   2
   3  23  -5 25595.6 1416.62   2
   3 -23  -5 28202.6 1220.76   6
  -3  23   5 22588.6 1195.56   1
  -3  23   5 24656.6 1342.44   5
   3  23  -5 22355.4 1227.42   4
   3 -23  -4 1808.79 347.479   6
  -3  23   4 948.722 345.306   5
   3  23  -4 1667.93 427.693   2
  -3  23   4 1401.01 346.464   1
   3  23  -3 7544.91 719.229   2
  -3  23   3 7319.77 661.339   5
  -3  23   3 8185.23 707.208   1
  -3  23   2 879.393 338.726   1
  -3  23   2 1005.57 301.710   5
   3  23  -2 531.119 249.598   2
  -3  23   1 401.046 247.536   1
   3  23  -1-262.629 290.673   2
  -3  23   0 539.471 322.541   1
   3  23   0-248.380 235.425   2
   3  23   0 356.447 280.501   3
   3  23   1 8112.90 728.321   3
  -3  23  -1 7076.63 673.048   1
  -3  23  -2 18.7231 252.979   1
   3  23   2 27.2961 268.313   3
   3  23   3 21025.3 1258.85   3
  -3  23  -3 22527.0 1223.93   1
  -3  23  -4-94.1205 285.834   1
   3  23   4 243.836 337.322   3
   3 -24  -6 11604.5 849.895   6
  -3  24   6 8824.11 797.789   1
  -3  24   6 12003.4 985.302   5
  -3  24   5 2506.21 494.262   5
   3  24  -5 2188.41 491.856   2
  -3  24   5 2477.15 440.928   1
   3  24  -4 27190.7 1428.96   2
  -3  24   4 28829.8 1357.89   1
  -3  24   4 28006.3 1363.27   5
  -3  24   3 4043.32 533.624   1
  -3  24   3 4021.34 524.756   5
   3  24  -3 3181.19 521.824   2
   3  24  -2 57490.1 1946.64   2
  -3  24   2 57459.1 1819.36   5
  -3  24   2 54905.9 1929.47   1
  -3  24   1 3417.59 416.787   5
  -3  24   1 3298.32 501.095   1
   3  24  -1 3088.78 449.996   2
   3  24   0 44575.6 1591.03   2
  -3  24   0 45159.5 1737.56   1
   3  24   0 45206.7 1733.64   3
  -3  24  -1 1040.02 338.456   1
   3  24   1 591.279 319.107   3
  -3  24  -2 33951.5 1521.79   1
   3  24   2 34465.9 1568.07   3
  -3  24  -3 868.749 338.962   1
   3  24   3 129.115 287.742   3
  -3  25   6 2624.37 513.510   1
   3  25  -5 13906.8 1087.66   2
  -3  25   5 14814.7 999.932   1
  -3  25   5 14902.1 1047.76   5
  -3  25   4 4310.38 592.732   5
   3  25  -4 3409.85 584.147   2
  -3  25   4 3879.69 546.445   1
   3  25  -3 10231.0 882.052   2
  -3  25   3 10839.6 828.254   5
  -3  25   3 12787.2 924.516   1
  -3  25   2 2092.42 428.902   1
  -3  25   2 2331.39 395.095   5
   3  25  -2 1332.90 360.440   2
  -3  25   1 146.572 258.375   1
   3  25  -1-360.421 331.899   2
  -3  25   0-328.140 287.861   1
   3  25   0-353.915 307.998   2
   3  25   0 410.212 283.733   3
  -3  25  -1 5848.76 651.372   1
   3  25   1 4307.16 573.106   3
   3  25   2 1092.84 400.520   3
  -3  25  -2 571.233 351.198   1
   3  25   3 23933.5 1390.49   3
  -3  25  -3 25081.9 1350.99   1
  -3  26   6 8516.95 816.115   1
  -3  26   5 725.528 346.369   1
  -3  26   5 1079.76 364.384   5
   3  26  -4 15974.4 1133.37   2
  -3  26   4 15478.6 1032.68   1
  -3  26   4 15745.1 1043.38   5
  -3  26   3 3357.59 524.171   1
  -3  26   3 2765.71 464.182   5
   3  26  -3 2090.92 484.783   2
   3  26  -2 29052.2 1447.74   2
  -3  26   2 32286.8 1489.64   1
   3  26  -1 7668.94 712.511   2
  -3  26   1 8059.85 769.158   1
  -3  26   0 25263.7 1338.93   1
   3  26   0 24244.9 1283.53   3
  -3  26  -1 5094.43 641.856   1
   3  26   1 4928.69 629.533   3
   3  26   2 26876.6 1428.83   3
  -3  26  -2 28335.1 1450.96   1
  -3  27   5 19804.9 1195.49   1
  -3  27   5 18347.1 1201.67   5
  -3  27   4 3205.17 506.283   5
   3  27  -4 3709.74 590.726   2
  -3  27   4 4063.78 577.769   1
  -3  27   3 3954.42 570.815   1
  -3  27   3 3268.40 529.461   5
   3  27  -3 3534.26 581.246   2
  -3  27   2-149.568 276.382   1
   3  27  -2-287.955 325.777   2
  -3  27   1 1677.27 448.927   1
   3  27  -1 17.3668 286.678   2
  -3  27   0 62.4573 246.630   1
   3  27   0 922.209 396.466   3
  -3  27  -1 3923.81 600.579   1
   3  27   1 4605.57 636.008   3
  -3  28   4 13670.7 1002.20   1
  -3  28   4 14084.3 1015.55   5
  -3  28   3 6030.54 687.821   1
  -3  28   3 5878.32 658.576   5
   3  28  -3 5417.55 696.690   2
   3  28  -2 30112.6 1499.46   2
  -3  28   2 29701.7 1501.74   1
  -3  28   1 9444.05 856.999   1
   3  28  -1 7242.18 726.122   2
  -3  28   0 30871.5 1542.96   1
   3  28   0 30248.2 1492.99   3
  -3  29   4 8562.08 809.418   5
  -3  29   3 2592.26 480.185   5
   3  29  -3 4330.18 654.919   2
   3  29  -2 2016.22 486.807   2
   3  29  -1 618.162 308.807   2
   3  30  -2 18232.2 1186.72   2
   4   0  -9 326.531 330.311   6
   4   0  -8 59692.1 2020.60   6
   4   0  -8 60657.1 1685.50   2
   4   0  -7 419.260 267.156   6
   4   0  -7 119.834 180.095   2
   4   0  -6 138761. 3038.50   6
   4   0  -6 138975. 2624.93   2
   4   0  -5 148.945 114.289   4
   4   0  -5 154.402 135.998   2
   4   0  -4 149525. 2567.99   2
   4   0  -4 138535. 2279.81   4
  -4   0   4 140973. 2050.34   1
   4   0  -3 42.3439 118.403   2
   4   0  -3 19.3262 69.9004   4
   4   0  -2 19330.3 706.634   2
  -4   0   1 145.031 156.135   6
   4   0  -1 42.8174 100.221   2
  -4   0   1 46.5841 51.4475   4
  -4   0   0 484.908 164.770   6
   4   0   0 500.981 123.373   3
  -4   0  -1 106.363 169.816   6
   4   0   1 79.9436 128.904   3
  -4   0  -2 41180.7 1388.50   6
  -4   0  -3 145.338 191.161   6
  -4   0  -4 30497.3 1312.49   6
  -4   0  -5 6.20415 231.727   6
  -4   0  -6 24876.7 1328.43   6
   4   1 -10 644.604 353.189   6
   4   1  -9 31521.8 1490.26   6
   4  -1  -9 32354.4 1544.52   6
  -4   1   9 28474.2 1386.95   5
   4   1  -8 1095.23 289.557   2
   4   1  -8 1156.58 365.781   6
   4  -1  -8 1076.95 346.137   6
   4  -1  -8 1091.25 280.885   2
   4   1  -7 5914.94 586.564   6
   4   1  -7 5731.61 463.122   2
   4  -1  -7 5736.34 451.614   2
   4  -1  -7 5860.81 611.075   6
   4   1  -6 360.857 227.460   6
   4  -1  -6 757.927 292.509   6
   4   1  -6 749.522 215.916   2
   4  -1  -6 635.389 219.185   2
   4   1  -5 1879.47 229.029   4
   4   1  -5 1886.95 261.164   2
   4  -1  -5 1696.04 243.992   2
   4   1  -4 485.442 171.897   2
   4  -1  -4 957.804 207.771   2
  -4  -1   4 333.270 57.0291   1
   4   1  -4 328.578 107.503   4
   4  -1  -4 527.237 123.919   4
  -4   1   4 525.781 99.0947   1
   4   1  -3 90048.6 1780.54   2
  -4   1   3 81821.5 1487.55   1
   4   1  -3 85338.9 1543.45   4
   4  -1  -3 89344.6 1768.71   2
   4  -1  -3 84004.4 1441.25   4
   4   1  -2 3511.04 295.256   2
   4  -1  -2 3256.48 297.400   2
   4   1  -1 123198. 2132.47   2
   4  -1  -1 125874. 2166.83   2
  -4   1   1 126410. 2468.89   6
  -4  -1   1 126385. 2464.07   6
  -4   1   0 1554.09 261.744   6
  -4  -1   0 1483.00 269.330   6
   4   1   0 1523.70 200.880   2
  -4   1   0 1123.38 120.891   4
   4  -1   0 1215.06 157.205   3
   4   1   0 1189.73 172.153   3
  -4   1  -1 93000.2 2154.56   6
   4  -1   1 93444.9 1850.48   3
   4   1   1 96019.8 1978.53   3
  -4  -1  -1 96310.3 2203.99   6
  -4   1  -2 7300.01 564.656   6
  -4  -1  -2 7434.16 576.472   6
   4   1   2 7150.84 466.864   3
  -4   1  -3 51862.5 1647.38   6
  -4  -1  -3 48443.7 1621.99   6
  -4   1  -4 299.274 255.940   6
  -4  -1  -4 297.523 261.042   6
  -4   1  -5 9098.31 756.609   6
  -4  -1  -5 8533.62 743.200   6
  -4   1  -6 3383.10 520.426   6
  -4  -1  -6 2488.96 519.098   6
   4   2 -10 11943.7 977.383   6
   4   2  -9 3366.84 524.286   6
   4  -2  -9 2378.18 485.848   6
  -4   2   9 2245.74 469.515   5
   4   2  -8 39345.7 1561.35   6
   4  -2  -8 38822.3 1635.45   6
   4   2  -8 38218.3 1338.72   2
   4   2  -7 22106.7 1099.13   6
   4  -2  -7 21858.0 1146.89   6
   4   2  -7 22704.4 945.924   2
   4  -2  -7 22375.8 884.236   2
   4   2  -6 120280. 2720.03   6
   4  -2  -6 116078. 2787.87   6
   4   2  -6 119117. 2401.01   2
   4  -2  -6 121805. 2342.17   2
   4   2  -6 122715. 2354.28   4
   4   2  -5 25887.2 912.467   2
   4  -2  -5 26700.4 891.778   2
   4   2  -5 24964.6 821.667   4
   4   2  -4 143457. 2488.65   2
   4  -2  -4 142205. 2452.74   2
   4   2  -4 134778. 2252.85   4
   4  -2  -4 135568. 2135.73   4
  -4   2   4 134677. 2080.91   1
  -4   2   3 15042.3 515.749   1
   4   2  -3 15511.0 638.210   2
   4   2  -3 15535.2 551.457   4
   4  -2  -3 14503.8 441.536   4
   4  -2  -3 16415.8 648.768   2
   4   2  -2 80384.3 1651.73   2
   4  -2  -2 81464.4 1675.97   2
  -4  -2   2 79334.4 1894.95   6
  -4   2   1 13591.2 700.045   6
  -4  -2   1 11519.1 650.942   6
   4   2  -1 11549.9 526.549   2
   4   2   0 6461.08 400.214   3
  -4   2   0 5300.79 226.472   4
   4   2   0 5916.59 373.811   2
   4  -2   0 5894.67 277.737   3
  -4   2   0 5694.83 460.895   6
  -4  -2   0 6151.99 490.498   6
  -4   2  -1 3454.85 385.780   6
  -4  -2  -1 3051.27 374.718   6
   4  -2   1 2984.14 264.775   3
   4   2   1 3076.96 274.849   2
   4   2   1 2903.69 322.335   3
  -4   2  -2 20666.4 945.373   6
  -4  -2  -2 21027.3 996.420   6
   4   2   2 21239.3 836.730   3
  -4   2  -3 3224.46 425.824   6
  -4  -2  -3 3210.12 447.391   6
  -4   2  -4 29526.9 1283.19   6
  -4  -2  -4 32714.6 1384.31   6
  -4   2  -5 1850.35 387.780   6
  -4  -2  -5 1588.85 378.295   6
  -4   2  -6 35685.2 1567.83   6
  -4  -2  -6 36310.7 1632.68   6
   4   3 -10 3255.15 551.020   6
   4   3  -9 11840.0 892.331   6
   4  -3  -9 12919.9 1008.63   6
  -4   3   9 11854.9 922.947   5
   4   3  -8 10035.1 779.281   6
   4  -3  -8 10526.0 868.312   6
   4   3  -8 11153.6 714.677   2
   4   3  -7 2450.43 397.147   6
   4  -3  -7 3026.17 473.185   6
   4   3  -7 3338.57 388.405   4
   4   3  -7 2565.23 352.231   2
   4  -3  -7 2844.69 337.131   2
   4   3  -6 2236.92 364.964   6
   4  -3  -6 2406.10 408.792   6
   4   3  -6 2086.87 288.703   4
   4   3  -6 2170.16 303.693   2
   4  -3  -6 2005.85 275.591   2
  -4   3   5 5181.09 227.648   1
   4   3  -5 5163.45 412.416   2
   4  -3  -5 5800.29 402.861   2
   4   3  -5 5095.92 364.385   4
  -4  -3   4 6730.54 214.349   1
  -4  -3   4 8099.80 210.078   1
  -4   3   4 8645.44 384.142   1
   4   3  -4 7889.92 475.390   2
   4  -3  -4 8592.29 480.559   2
   4   3  -4 7823.58 414.418   4
  -4   3   3 31376.7 825.019   1
   4   3  -3 34288.2 995.440   2
   4   3  -3 33100.1 883.377   4
   4  -3  -3 32956.7 693.821   4
   4  -3  -3 35311.2 1000.32   2
  -4  -3   2 35580.4 1166.07   6
   4   3  -2 35011.8 990.781   2
   4  -3  -2 35723.4 1011.72   2
  -4  -3   1 124749. 2520.47   6
  -4   3   1 122386. 2497.78   6
   4   3  -1 122639. 2192.74   2
  -4   3   0 46517.7 1360.63   6
  -4   3   0 43689.9 729.156   4
  -4  -3   0 50957.8 1445.00   6
   4   3   0 48548.6 1149.11   2
   4   3   0 46710.6 1219.46   3
  -4   3  -1 114411. 2469.17   6
   4   3   1 119854. 2416.53   3
   4   3   1 122953. 2158.24   2
  -4  -3  -1 120331. 2576.37   6
   4  -3   1 118600. 2030.04   3
   4   3   2 15067.4 604.335   2
  -4   3  -2 14533.0 783.892   6
  -4  -3  -2 14932.9 841.133   6
   4   3   2 15059.4 716.100   3
   4   3   3 52283.9 1252.63   2
  -4   3  -3 50666.0 1621.39   6
  -4  -3  -3 52614.5 1717.66   6
  -4   3  -4 1678.06 349.265   6
  -4  -3  -4 799.238 292.752   6
  -4  -3  -5 13376.9 947.898   6
  -4   3  -5 13074.8 886.342   6
  -4   3  -6 608.088 336.217   6
  -4  -3  -6 954.395 395.326   6
   4   4 -10 14574.4 1043.75   6
   4   4  -9 3608.25 534.730   6
   4  -4  -9 4057.39 619.807   6
  -4   4   9 3671.04 556.496   5
   4   4  -9 3653.48 482.516   4
   4   4  -8 42695.8 1583.99   6
   4  -4  -8 42864.9 1752.05   6
   4   4  -8 43258.0 1463.36   2
   4   4  -8 45126.2 1472.99   4
   4   4  -7 20734.7 1022.16   6
   4  -4  -7 19291.7 1106.47   6
   4   4  -7 19732.1 902.756   2
   4  -4  -7 19203.8 805.559   2
   4   4  -7 20309.0 896.287   4
   4   4  -6 57194.4 1686.19   6
   4  -4  -6 54888.0 1800.25   6
   4   4  -6 57215.1 1534.73   2
   4  -4  -6 55451.7 1399.86   2
   4   4  -6 55914.6 1457.35   4
   4   4  -5 31368.8 1030.32   2
  -4   4   5 29382.8 687.083   1
   4  -4  -5 28736.9 930.749   2
   4   4  -5 29586.3 931.272   4
   4   4  -4 64356.3 1476.21   2
   4  -4  -4 63872.5 1416.38   2
   4   4  -4 62231.2 1346.16   4
  -4   4   4 61551.2 1251.69   1
  -4   4   3 29948.1 816.673   1
   4   4  -3 31550.3 954.162   2
   4   4  -3 30450.9 872.240   4
   4  -4  -3 28281.3 617.146   4
   4  -4  -3 31756.8 948.796   2
   4   4  -2 53804.8 1280.02   2
  -4  -4   2 54445.2 1480.70   6
  -4   4   2 53313.4 1214.04   1
  -4   4   2 54084.9 1018.38   3
  -4  -4   1 3784.92 387.927   6
   4   4  -1 3842.17 307.721   2
  -4   4   1 3495.77 372.515   6
   4   4   0 14787.1 676.924   3
   4   4   0 14006.7 572.699   2
  -4   4   0 14409.9 721.943   6
  -4  -4   0 15533.9 775.785   6
   4   4   1 9261.89 467.289   2
   4  -4   1 9326.06 397.274   3
   4   4   1 9181.31 586.726   3
  -4  -4  -1 9560.06 640.466   6
  -4   4  -1 9247.86 595.340   6
   4   4   2 971.518 230.247   3
   4   4   2 993.175 180.770   2
  -4   4  -2 754.983 232.316   6
  -4  -4  -2 1203.54 278.569   6
   4   4   3 14051.3 585.302   2
  -4   4  -3 13627.8 810.692   6
  -4  -4  -3 13003.0 842.164   6
  -4  -4  -4 25673.6 1245.70   6
  -4   4  -4 25475.2 1172.30   6
  -4  -4  -5 11822.7 897.221   6
  -4   4  -5 10940.1 806.420   6
  -4   4  -6 32943.6 1487.56   6
  -4  -4  -6 32876.4 1583.19   6
   4   5 -10 6279.23 710.164   6
  -4   5  10 7128.78 787.684   5
   4   5  -9 7938.22 714.467   6
   4  -5  -9 7623.91 804.542   6
  -4   5   9 7179.51 755.716   5
   4   5  -9 9257.61 724.028   4
   4   5  -9 7530.60 685.441   2
   4  -5  -8 6609.77 717.494   6
   4   5  -8 5158.08 559.600   6
   4   5  -8 5994.36 547.567   4
   4   5  -8 5266.85 526.191   2
   4   5  -7 231.649 190.402   6
   4  -5  -7 458.290 298.043   6
   4   5  -7 675.437 229.072   4
   4   5  -7 172.304 194.531   2
   4  -5  -7 538.420 189.354   2
   4   5  -6 428.856 212.967   6
   4  -5  -6 1159.41 309.495   6
   4   5  -6 564.923 190.504   4
   4   5  -6 547.567 190.114   2
   4  -5  -6 548.208 182.037   2
   4  -5  -5 526.894 165.360   2
   4   5  -5 450.774 167.506   4
   4   5  -5 338.151 167.073   2
  -4   5   5 483.866 112.249   1
   4  -5  -4 2667.42 278.904   2
   4   5  -4 2821.74 280.225   4
  -4   5   4 2708.33 251.354   1
   4   5  -4 3042.25 321.137   2
  -4   5   3 12987.9 533.569   1
   4   5  -3 13481.2 611.320   2
   4   5  -3 12902.5 570.829   4
   4  -5  -3 12863.7 361.657   4
   4  -5  -3 12893.8 588.944   2
  -4  -5   2 31387.6 1090.95   6
   4   5  -2 33978.2 981.577   2
  -4   5   2 33347.6 939.236   1
  -4   5   2 34524.8 709.899   3
   4   5  -1 36666.2 1004.84   2
  -4   5   1 37002.7 1204.66   6
   4   5  -1 38746.6 1088.43   3
  -4  -5   1 40031.3 1244.37   6
  -4   5   0 67678.0 1715.07   6
   4   5   0 69418.1 1455.73   2
   4   5   0 63827.7 1626.96   3
  -4  -5   0 71388.6 1791.00   6
   4   5   1 58242.6 1604.67   3
   4  -5   1 56009.7 1072.27   3
   4   5   1 58791.4 1302.70   2
  -4   5  -1 55918.9 1562.04   6
  -4  -5  -1 59127.7 1673.26   6
   4   5   2 47993.1 1154.84   2
  -4   5  -2 46774.1 1459.65   6
  -4  -5  -2 49162.5 1596.82   6
   4   5   2 47517.3 1404.30   3
   4   5   3 75822.4 1543.58   2
  -4   5  -3 68178.4 1926.26   6
  -4  -5  -3 72798.4 2100.74   6
  -4   5  -4 14545.4 880.398   6
  -4  -5  -4 14543.9 945.624   6
  -4   5  -5 18458.4 1043.72   6
  -4  -5  -5 18177.5 1122.05   6
  -4   5  -6 2521.22 478.480   6
  -4  -5  -6 3316.44 588.463   6
   4   6 -10 10077.9 842.397   6
  -4   6  10 9186.11 909.557   5
   4   6  -9 14765.6 933.180   6
   4  -6  -9 13679.7 1071.14   6
   4   6  -9 13585.9 918.486   2
  -4   6   9 15433.3 1087.55   5
   4   6  -9 13975.8 881.451   4
   4   6  -8 23622.7 1127.04   6
   4  -6  -8 26504.6 1379.69   6
   4   6  -8 25733.8 1141.78   2
   4   6  -8 24420.3 1079.16   4
   4   6  -7 27763.6 1152.64   6
   4  -6  -7 29464.2 1362.38   6
   4   6  -7 27618.0 1120.00   2
   4  -6  -7 28026.7 966.931   2
   4   6  -7 27892.7 1090.91   4
   4   6  -6 38529.5 1318.41   6
   4  -6  -6 41145.1 1539.13   6
   4   6  -6 38516.7 1265.91   2
   4  -6  -6 38542.3 1121.83   2
   4   6  -6 39883.4 1220.35   4
   4   6  -5 35996.1 1150.62   2
  -4   6   5 34316.3 896.306   1
   4  -6  -5 36512.2 1062.16   2
   4   6  -5 35580.7 1075.79   4
   4   6  -4 19160.2 775.888   2
   4   6  -4 16827.6 685.802   4
   4  -6  -4 18644.4 717.174   2
  -4   6   4 17087.4 658.104   1
  -4   6   3 41189.2 1068.36   1
   4   6  -3 42161.1 1161.52   2
   4   6  -3 41082.8 1137.06   4
   4  -6  -3 44449.1 1156.47   2
  -4   6   2 11131.8 528.158   1
   4   6  -2 11247.7 543.367   2
  -4   6   2 11784.5 342.152   3
  -4  -6   2 11071.0 622.018   6
  -4   6   1 3005.30 339.468   6
  -4  -6   1 2894.50 343.272   6
   4   6  -1 3003.46 276.379   2
   4   6  -1 3310.94 324.786   3
  -4   6   0 6138.39 477.049   6
   4   6   0 6235.45 381.986   2
   4   6   0 5699.01 459.066   3
  -4  -6   0 6501.18 505.556   6
   4   6   1 455.277 153.320   2
  -4   6  -1 829.717 236.194   6
  -4  -6  -1 214.935 167.532   6
   4  -6   1 610.971 87.1645   3
   4   6   1 441.568 205.007   3
   4   6   2 685.194 221.248   3
   4   6   2 279.675 126.266   2
  -4   6  -2 649.278 238.213   6
  -4  -6  -2 143.028 212.089   6
   4   6   3 12771.7 545.211   2
  -4   6  -3 13610.6 796.697   6
  -4  -6  -3 13516.6 868.295   6
   4   6   3 12689.3 720.175   3
  -4   6  -4 20738.3 1047.62   6
  -4  -6  -4 21125.8 1156.86   6
  -4   6  -5 24234.5 1195.67   6
  -4  -6  -5 24544.2 1303.96   6
  -4   6  -6 23433.7 1249.81   6
  -4  -6  -6 25405.4 1426.24   6
  -4   7  10 11815.5 1003.47   5
   4   7  -9 5794.85 603.880   6
   4  -7  -9 4619.53 678.095   6
  -4   7   9 6014.34 731.146   5
   4   7  -9 6038.59 596.955   4
   4   7  -9 4008.69 524.588   2
   4   7  -8 3257.13 444.785   6
   4  -7  -8 3342.74 552.700   6
  -4   7   8 4282.21 592.947   5
   4   7  -8 3827.32 457.814   4
   4   7  -8 2991.03 426.291   2
   4   7  -7 504.549 213.889   2
   4   7  -7 368.942 215.931   6
   4  -7  -7 622.888 308.829   6
   4   7  -7 840.612 243.730   4
   4  -7  -7 618.677 199.654   2
   4  -7  -6 2072.05 269.394   2
   4   7  -6 2553.93 352.602   6
   4  -7  -6 2919.57 444.897   6
   4   7  -6 2097.27 309.794   4
   4   7  -6 2196.49 325.713   2
   4   7  -5 9532.33 588.277   2
  -4   7   5 10406.7 485.227   1
   4  -7  -5 8938.55 502.760   2
   4   7  -5 9632.83 555.415   4
   4   7  -4 20869.5 828.244   2
   4   7  -4 20028.9 775.202   4
   4  -7  -4 18580.4 731.406   2
  -4   7   4 17898.6 711.242   1
  -4   7   3 11719.2 550.346   1
   4   7  -3 12906.8 615.510   2
   4   7  -3 13252.1 622.353   4
  -4  -7   2 25484.2 953.875   6
  -4   7   2 26550.8 864.934   1
   4   7  -2 25813.0 856.342   2
  -4   7   2 25550.3 520.004   3
   4   7  -1 45029.9 1139.79   2
  -4   7   1 43804.5 1186.87   1
   4   7  -1 42503.3 1252.76   3
  -4   7   1 43612.7 1322.65   6
  -4  -7   1 42626.5 1303.73   6
  -4   7   0 63046.1 1632.38   6
   4   7   0 62545.0 1387.94   2
   4   7   0 61240.3 1655.37   3
  -4  -7   0 64849.6 1710.71   6
   4   7   1 23734.5 765.297   2
  -4   7  -1 23041.1 493.553   4
  -4   7  -1 24438.9 974.726   6
   4   7   1 24292.5 1024.31   3
  -4  -7  -1 23934.0 1033.27   6
   4   7   2 106630. 1942.76   2
  -4   7  -2 100716. 2324.60   6
  -4  -7  -2 104689. 2529.36   6
   4   7   2 103259. 2354.59   3
   4   7   3 17727.4 640.623   2
  -4   7  -3 15301.5 845.786   6
  -4  -7  -3 16558.1 972.312   6
   4   7   3 16216.2 836.362   3
  -4   7  -4 47699.5 1623.20   6
  -4  -7  -4 47442.7 1778.16   6
  -4  -7  -5 6785.78 728.065   6
  -4   7  -5 7178.43 672.249   6
  -4  -7  -6 8130.03 830.922   6
  -4   7  -6 9207.55 797.918   6
  -4   8  10 1638.66 476.378   5
   4   8  -9 29524.2 1297.80   6
   4  -8  -9 27789.9 1517.69   6
   4   8  -9 27930.4 1344.72   2
  -4   8   9 29171.5 1539.73   5
   4   8  -9 28330.2 1284.13   4
   4   8  -8 3680.82 452.223   6
   4  -8  -8 3634.41 562.720   6
  -4   8   8 4211.49 576.576   5
   4   8  -8 3976.88 481.043   4
   4   8  -8 3031.60 443.979   2
   4   8  -7 34189.1 1249.91   6
   4  -8  -7 34141.9 1486.42   6
   4   8  -7 33930.9 1285.68   2
   4   8  -7 33694.7 1231.55   4
   4   8  -6 19955.4 890.035   6
   4  -8  -6 21947.1 1112.86   6
   4   8  -6 21253.9 954.684   2
   4  -8  -6 20590.3 793.872   2
   4   8  -6 22361.5 920.397   4
   4   8  -5 35000.6 1170.84   2
  -4   8   5 33548.5 978.643   1
   4  -8  -5 33939.6 1020.57   2
   4   8  -5 34207.6 1110.36   4
   4   8  -4 20549.5 834.403   2
   4   8  -4 20739.3 815.284   4
   4  -8  -4 22067.5 789.115   2
  -4   8   4 17996.4 744.226   1
   4   8  -3 39579.2 1152.55   2
   4   8  -3 38847.3 1160.73   4
  -4   8   3 38985.8 1103.88   1
  -4   8   2 17504.5 702.459   1
   4   8  -2 17760.4 700.293   2
  -4  -8   2 17298.3 761.660   6
  -4   8   2 15545.4 351.316   3
   4   8  -1 32883.3 963.245   2
  -4   8   1 31746.0 1012.30   1
   4   8  -1 32182.9 1107.98   3
  -4   8   1 33338.5 1134.89   6
  -4  -8   1 31896.5 1102.35   6
   4   8   0 67.5149 117.708   2
  -4   8   0 310.476 193.541   6
  -4  -8   0 251.268 186.592   6
  -4   8   0 167.193 136.793   1
   4   8   0 535.287 218.852   3
  -4   8  -1 3564.99 377.369   6
  -4  -8  -1 2853.82 366.100   6
   4   8   1 3191.95 279.415   2
   4   8   1 3740.22 413.594   3
   4   8   2 2488.15 356.391   3
   4   8   2 2127.76 241.267   2
  -4   8  -2 2423.59 346.376   6
  -4  -8  -2 2431.51 406.293   6
   4   8   3 1834.88 323.618   3
  -4   8  -3 2531.05 369.435   6
  -4  -8  -3 2439.54 413.232   6
  -4   8  -4 12457.0 811.780   6
  -4  -8  -4 12454.0 902.960   6
  -4   8  -5 37709.6 1502.67   6
  -4  -8  -5 36618.8 1647.71   6
  -4  -8  -6 7298.09 807.252   6
  -4   8  -6 7929.28 742.165   6
   4  -9  -9 3821.13 608.406   6
  -4   9   9 4094.85 612.820   5
   4   9  -9 3124.75 469.464   4
   4   9  -9 3565.80 536.343   2
   4   9  -8 11919.9 753.518   6
   4  -9  -8 13059.6 981.216   6
   4   9  -8 12128.8 828.741   2
  -4   9   8 12113.3 939.382   5
   4   9  -8 10377.2 740.036   4
   4   9  -7 5423.11 484.594   6
   4   9  -7 5132.06 517.997   2
   4  -9  -7 5510.76 621.775   6
   4   9  -7 4953.04 481.926   4
   4  -9  -6-13.8320 122.558   2
   4   9  -6 26.8858 180.086   2
   4   9  -6 213.028 166.207   6
   4  -9  -6 64.1085 225.039   6
   4   9  -6-21.5244 159.790   4
  -4   9   5 865.913 193.842   1
   4  -9  -5 1029.05 200.292   2
   4   9  -5 1400.71 257.473   6
   4   9  -5 1513.85 264.155   4
   4   9  -5 1150.47 265.574   2
   4   9  -4 60257.5 1560.42   2
   4   9  -4 58877.8 1517.62   4
   4  -9  -4 59187.4 1427.18   2
  -4   9   4 58859.2 1481.09   1
   4   9  -3 26913.9 946.017   2
   4   9  -3 24700.4 934.767   4
  -4   9   3 25632.6 892.987   1
  -4   9   2 63104.0 1530.92   1
   4   9  -2 65975.4 1528.44   2
  -4  -9   2 64967.0 1589.68   6
   4   9  -1 42578.3 1138.76   2
  -4   9   1 43265.4 1232.60   1
  -4   9   1 45272.8 1348.94   6
   4   9  -1 42138.8 1340.75   3
  -4  -9   1 42673.2 1290.16   6
  -4   9   0 114164. 2386.82   6
   4   9   0 112908. 2504.90   3
   4   9   0 110671. 2079.83   2
  -4   9   0 114160. 2308.54   1
  -4  -9   0 114547. 2445.39   6
   4   9   1 25362.5 805.371   2
  -4   9  -1 24534.8 979.439   6
   4   9   1 28361.7 1151.16   3
  -4  -9  -1 24444.4 1054.40   6
   4   9   2 72504.1 1505.87   2
  -4   9  -2 71153.2 1861.80   6
   4   9   2 72860.0 1959.69   3
  -4  -9  -2 72441.4 2040.63   6
   4   9   3 1052.54 282.082   3
  -4   9  -3 1065.14 261.918   6
  -4  -9  -3 1022.00 328.869   6
  -4   9  -4 31283.1 1282.42   6
  -4  -9  -4 31866.2 1452.76   6
   4   9   4 31386.9 1281.42   3
  -4   9  -5 1277.22 361.563   6
  -4  -9  -5 1564.68 407.888   6
  -4   9  -6 2621.57 472.828   6
  -4  -9  -6 2105.40 530.548   6
   4 -10  -9 18737.9 1284.49   6
   4  10  -9 20988.4 1204.59   2
  -4  10   9 20673.4 1320.79   5
   4  10  -9 20595.9 1116.65   4
   4 -10  -8 4938.28 640.825   6
  -4  10   8 5278.03 670.339   5
   4  10  -8 4638.61 519.017   4
   4  10  -8 4381.06 539.493   2
   4  10  -7 46209.2 1427.30   6
   4 -10  -7 47519.5 1804.91   6
   4  10  -7 48884.4 1630.82   2
   4  10  -7 46014.1 1504.05   4
   4 -10  -6 1536.70 239.027   2
   4  10  -6 1842.90 289.740   6
   4 -10  -6 2016.92 386.267   6
   4  10  -6 1660.86 295.845   4
   4  10  -6 1585.07 311.573   2
   4  10  -5 87750.8 1917.02   6
   4  10  -5 83250.5 2043.70   2
  -4  10   5 86346.3 1875.63   1
   4  10  -5 85186.9 1992.48   4
   4 -10  -5 85453.3 1821.12   2
   4  10  -4 16612.6 775.772   2
   4  10  -4 15657.4 750.588   4
  -4  10   4 16220.4 738.806   1
   4 -10  -4 16815.6 699.306   2
  -4  10   3 91056.8 1966.01   1
   4  10  -3 88662.0 1958.41   2
   4  10  -3 91352.3 2053.32   4
  -4  10   2 3447.35 348.047   1
   4  10  -2 4427.15 375.499   2
  -4  10   1 30199.2 1031.22   1
   4  10  -1 30942.8 962.145   2
   4  10  -1 30530.7 1148.39   3
  -4 -10   1 30166.7 1053.64   6
   4  10   0 5919.59 394.627   2
  -4  10   0 6740.80 489.288   1
   4  10   0 6966.85 570.436   3
  -4  10   0 7174.53 519.375   6
  -4 -10   0 6958.95 535.533   6
  -4  10  -1 2540.13 337.472   1
  -4  10  -1 2742.48 346.092   6
  -4 -10  -1 1564.36 297.111   6
   4  10   1 2398.13 370.812   3
   4  10   1 2833.04 270.517   2
   4  10   2 7476.42 417.459   2
   4  10   2 7413.71 609.141   3
  -4  10  -2 8475.15 604.055   6
  -4 -10  -2 6069.49 575.726   6
  -4  10  -3 23066.8 1033.62   6
  -4 -10  -3 20994.2 1116.11   6
   4  10   3 22436.5 1053.50   3
   4  10   4 679.572 276.748   3
  -4  10  -4 1121.10 312.763   6
  -4 -10  -4 719.246 300.810   6
  -4  10  -5 35356.2 1445.52   6
  -4 -10  -5 33002.3 1583.35   6
  -4  10  -6 213.500 296.335   6
  -4 -10  -6-721.708 482.033   6
  -4  11   9 111.891 343.498   5
   4  11  -9 103.884 297.808   4
   4  11  -9-440.051 380.967   2
   4 -11  -8 15913.7 1101.76   6
   4  11  -8 13843.4 937.959   2
  -4  11   8 17013.7 1131.83   5
   4  11  -8 14302.6 887.227   4
   4  11  -7 1475.47 282.038   6
   4 -11  -7 2247.98 467.152   6
   4  11  -7 1477.00 327.832   4
   4  11  -7 936.831 334.336   2
   4 -11  -6 438.627 168.452   2
   4  11  -6 183.639 195.125   2
   4  11  -6 311.115 166.916   6
   4 -11  -6 452.290 268.822   6
   4  11  -6 552.616 209.297   4
  -4  11   5 789.277 205.460   1
   4 -11  -5 1012.04 220.271   2
   4  11  -5 524.654 191.714   6
   4  11  -5 1082.45 264.736   4
   4  11  -5 1016.18 273.297   2
   4  11  -4 23883.4 966.709   2
   4  11  -4 21910.3 920.855   4
  -4  11   4 22311.8 906.659   1
   4  11  -3 6492.85 472.349   2
  -4  11   3 5511.07 440.334   1
   4  11  -3 4889.72 445.711   4
  -4  11   2 130028. 2542.73   1
   4  11  -2 127770. 2453.71   2
  -4  11   1 176.769 158.491   1
  -4 -11   1-23.1457 152.920   6
   4  11  -1 144.394 178.884   3
   4  11  -1 22.6047 133.451   2
   4  11   0 153726. 2671.36   2
  -4  11   0 154427. 2930.52   1
   4  11   0 156923. 3184.12   3
  -4  11   0 151328. 2943.28   6
  -4 -11   0 154051. 2985.89   6
  -4  11  -1 2650.28 338.374   6
  -4 -11  -1 2433.56 342.658   6
  -4  11  -1 2972.22 357.010   1
   4  11   1 2715.48 274.135   2
   4  11   1 2913.83 387.675   3
  -4  11  -2 82565.6 2034.84   6
   4  11   2 83211.1 1647.60   2
  -4  11  -2 81320.7 2061.79   1
   4  11   2 76648.2 2119.42   3
  -4 -11  -2 79709.4 2172.76   6
   4  11   3 18.4230 189.368   3
  -4  11  -3-142.634 183.196   6
  -4 -11  -3-34.6650 245.654   6
  -4  11  -4 16428.3 930.977   6
  -4 -11  -4 16230.9 1045.15   6
   4  11   4 17157.5 975.985   3
   4  11   5 119.753 252.829   3
  -4  11  -5 199.645 283.275   6
  -4 -11  -5 332.422 325.360   6
  -4  11  -6 3422.39 511.304   6
  -4 -11  -6 2097.16 506.852   6
   4  12  -9 14085.6 1033.72   2
  -4  12   9 14669.4 1123.56   5
   4 -12  -8 368.143 344.584   6
  -4  12   8 359.036 323.834   5
   4  12  -8 85.6193 222.556   4
   4  12  -8 25.7949 270.516   2
   4 -12  -7 66963.3 2182.12   6
   4  12  -7 64539.8 2001.38   2
   4  12  -7 64409.8 1892.79   4
   4 -12  -6 566.963 176.963   2
   4  12  -6 702.508 251.166   2
   4  12  -6 618.119 191.999   6
   4 -12  -6 985.857 314.845   6
   4  12  -6 845.589 254.743   4
   4  12  -5 124587. 2353.88   6
   4 -12  -5 128601. 2886.67   6
   4  12  -5 128501. 2728.70   2
  -4  12   5 126808. 2540.54   1
   4  12  -5 121334. 2624.69   4
   4 -12  -5 119636. 2352.93   2
  -4  12   4 360.217 162.208   1
   4  12  -4 89.8320 161.235   4
   4  12  -4 103.471 170.076   2
   4  12  -3 64402.2 1660.83   2
  -4  12   3 67308.5 1714.25   1
  -4  12   2 275.295 156.633   1
   4  12  -2 298.177 159.681   2
  -4  12   1 6716.40 495.267   1
   4  12  -1 6641.54 447.433   2
  -4 -12   1 6745.84 476.849   6
   4  12  -1 6551.06 560.995   3
  -4  12   0 322.851 197.122   6
  -4 -12   0 129.361 188.687   6
  -4  12   0 153.847 178.589   1
   4  12   0 286.946 144.286   2
   4  12   0 520.583 253.490   3
  -4  12  -1 3061.06 358.408   6
  -4  12  -1 3138.84 374.610   1
  -4 -12  -1 3087.34 371.316   6
   4  12   1 2575.83 278.437   2
   4  12   1 2451.01 395.497   3
  -4  12  -2 1458.38 314.878   1
  -4  12  -2 1557.46 306.568   6
  -4 -12  -2 1269.76 324.571   6
   4  12   2 637.596 152.547   2
   4  12   2 1122.43 294.850   3
  -4  12  -3 30712.6 1259.80   1
  -4  12  -3 30622.0 1209.44   6
   4  12   3 28302.1 1261.19   3
  -4 -12  -3 31396.5 1368.35   6
   4  12   4 1386.27 354.822   3
  -4  12  -4 2507.92 414.583   1
  -4  12  -4 1507.97 342.587   6
  -4 -12  -4 2001.72 431.529   6
  -4  12  -5 27254.3 1299.95   1
  -4  12  -5 25030.2 1210.05   6
  -4 -12  -5 22441.5 1321.64   6
   4  12   5 24303.3 1256.93   3
   4  12   6 120.589 299.215   3
  -4  12  -6 118.036 289.212   6
   4  13  -9 1645.99 417.649   2
   4 -13  -8 15759.7 1107.77   6
   4  13  -8 15255.0 1027.37   2
  -4  13   8 16434.7 1132.71   5
   4  13  -8 15840.6 955.452   4
   4 -13  -7 1925.05 418.998   6
   4  13  -7 2009.05 380.007   4
   4  13  -7 2820.68 474.177   2
   4 -13  -6 102.035 135.777   2
   4 -13  -6 226.705 286.500   6
   4  13  -6-1.55525 209.374   4
   4  13  -6 54.1684 233.443   2
  -4  13   5 2195.80 316.865   1
   4 -13  -5 1645.86 257.157   2
   4 -13  -5 1916.67 366.524   6
   4  13  -5 1543.17 308.689   4
   4  13  -5 1435.04 292.874   2
   4  13  -4 22638.7 981.161   2
   4  13  -4 21200.8 966.454   4
  -4  13   4 23330.1 969.771   1
  -4  13   3 1709.96 289.575   1
   4  13  -3 1748.30 299.925   2
   4  13  -2 107253. 2232.80   2
  -4  13   2 106530. 2330.49   1
  -4  13   1 7399.20 536.583   1
   4  13  -1 7247.13 478.602   2
   4  13  -1 7189.56 606.826   3
  -4 -13   1 7131.78 482.528   6
  -4  13   0 121419. 2518.30   6
  -4  13   0 116777. 2524.59   1
   4  13   0 120503. 2289.73   2
   4  13   0 117256. 2743.35   3
  -4 -13   0 122765. 2513.35   6
  -4  13  -1 1089.63 244.708   6
  -4 -13  -1 450.910 210.481   6
  -4  13  -1 1361.33 290.110   1
   4  13   1 787.398 162.945   2
   4  13   1 799.245 278.491   3
  -4  13  -2 53371.9 1580.55   6
  -4  13  -2 54027.2 1664.37   1
   4  13   2 53068.0 1756.57   3
  -4 -13  -2 54451.3 1722.09   6
  -4  13  -3 886.348 264.515   6
  -4 -13  -3 1047.82 328.558   6
  -4  13  -3 1303.46 303.377   1
   4  13   3 578.643 274.451   3
  -4  13  -4 23596.9 1172.02   1
  -4  13  -4 25964.1 1162.25   6
  -4 -13  -4 23547.0 1264.59   6
   4  13   4 24956.4 1230.14   3
   4  13   5 1038.02 364.088   3
  -4  13  -5 1110.59 318.471   6
  -4 -13  -5 518.676 331.060   6
  -4  13  -5 834.452 325.502   1
  -4  13  -6 2632.05 472.234   6
   4  14  -9 12823.2 1044.50   2
   4 -14  -8 4418.20 623.048   6
  -4  14   8 3434.99 595.458   5
   4  14  -8 3668.38 494.230   4
   4  14  -8 3350.19 518.245   2
   4 -14  -7 54942.6 1966.75   6
   4  14  -7 51034.4 1836.28   2
  -4  14   7 53805.0 1976.86   5
   4  14  -7 52567.9 1741.39   4
   4 -14  -6 18653.8 1053.58   6
   4  14  -6 19354.0 1033.78   2
   4  14  -6 17505.8 935.568   4
   4 -14  -5 78698.0 2148.88   6
   4  14  -5 74384.4 2019.03   2
  -4  14   5 72363.6 1887.01   1
   4  14  -5 68285.8 1927.46   4
   4 -14  -5 69314.9 1661.36   2
   4  14  -4 15012.5 811.217   2
   4  14  -4 15814.8 847.298   4
  -4  14   4 14763.8 788.981   1
   4  14  -3 33008.9 1174.69   2
  -4  14   3 32191.2 1191.38   1
   4  14  -2 9012.76 575.289   2
  -4  14   2 9879.49 636.178   1
  -4  14   1 14083.4 757.154   1
   4  14  -1 13979.9 681.517   2
   4  14  -1 13760.9 848.369   3
  -4 -14   1 13738.9 659.118   6
  -4  14   0 497.943 197.891   6
  -4 -14   0 475.428 202.678   6
   4  14   0 821.608 188.854   2
  -4  14   0 729.909 240.865   1
   4  14   0 1034.17 301.101   3
  -4  14  -1 1692.70 298.611   6
  -4 -14  -1 1505.23 293.395   6
  -4  14  -1 2043.56 322.405   1
   4  14   1 1003.36 202.392   2
   4  14   1 1488.91 333.693   3
  -4  14  -2 3736.76 416.819   6
  -4 -14  -2 3844.59 462.068   6
  -4  14  -2 2433.87 374.725   1
   4  14   2 3324.69 470.083   3
  -4  14  -3 18547.0 1003.75   1
   4  14   3 18668.0 1047.95   3
  -4 -14  -3 19612.3 1068.38   6
  -4  14  -3 18065.4 922.495   6
   4  14   4 4709.66 579.872   3
  -4  14  -4 5386.67 542.238   6
  -4 -14  -4 4376.86 584.542   6
  -4  14  -4 4502.77 537.753   1
  -4  14  -5 30056.6 1397.49   1
  -4  14  -5 30281.8 1336.60   6
  -4 -14  -5 28665.5 1495.28   6
   4  14   5 29091.0 1434.52   3
  -4  14  -6 2110.55 441.438   6
   4 -15  -8 6735.84 760.445   6
  -4  15   8 6284.85 766.514   5
   4  15  -8 5821.57 626.567   4
   4  15  -8 4743.16 639.004   2
   4 -15  -7 6634.90 720.764   6
  -4  15   7 6483.00 707.495   5
   4  15  -7 6186.94 659.282   2
   4  15  -7 5513.36 585.773   4
  -4  15   6 58.3828 171.297   1
   4 -15  -6 219.903 271.655   6
   4  15  -6 107.434 220.140   4
   4  15  -6 96.4411 255.542   2
  -4  15   5 5076.42 482.805   1
   4  15  -5 4239.08 483.075   2
   4 -15  -5 5447.60 563.756   6
   4  15  -5 4740.75 503.584   4
   4 -15  -5 4087.23 391.996   2
  -4  15   4 4271.12 457.165   1
   4  15  -4 5090.76 522.278   4
   4  15  -4 5003.14 496.638   2
   4  15  -3 16132.6 818.740   2
  -4  15   3 14892.2 816.099   1
   4  15  -2 43239.9 1336.79   2
  -4  15   2 40762.2 1382.76   1
  -4  15   1 25574.5 1070.72   1
   4  15  -1 27256.5 996.384   2
   4  15  -1 26738.8 1206.97   3
  -4 -15   1 26973.0 926.282   6
  -4  15   0 49767.5 1562.69   1
   4  15   0 53224.7 1394.92   2
   4  15   0 52160.0 1735.04   3
  -4 -15   0 53378.2 1471.40   6
   4  15   1 11494.0 581.306   2
  -4  15  -1 11146.6 721.632   1
  -4  15  -1 10116.8 641.146   6
   4  15   1 10740.5 781.604   3
  -4 -15  -1 11139.3 687.411   6
  -4  15  -2 53035.2 1714.22   1
  -4  15  -2 53985.5 1598.75   6
   4  15   2 51156.3 1797.30   3
  -4 -15  -2 54069.4 1699.27   6
  -4  15  -3 3054.62 410.945   6
  -4 -15  -3 2557.03 427.259   6
  -4  15  -3 3120.73 454.775   1
   4  15   3 2360.87 448.631   3
  -4  15  -4 25805.4 1257.50   1
  -4  15  -4 24875.1 1143.44   6
   4  15   4 27270.3 1348.06   3
  -4 -15  -4 26153.0 1330.37   6
   4  15   5 179.925 301.893   3
  -4  15  -5 179.549 253.606   1
  -4  15  -5 233.987 264.196   6
  -4 -15  -5 40.0847 342.992   6
   4 -16  -8 9053.85 857.908   6
  -4  16   8 8174.74 867.184   5
   4  16  -8 8775.10 768.792   4
   4  16  -8 8208.22 818.007   2
   4 -16  -7 37924.9 1643.72   6
   4  16  -7 40928.0 1686.06   2
  -4  16   7 39601.9 1731.76   5
   4  16  -7 38590.2 1519.22   4
   4 -16  -6 31627.7 1382.40   6
   4  16  -6 30286.6 1364.28   2
  -4  16   6 26459.6 1100.35   1
   4  16  -6 30040.9 1286.40   4
   4 -16  -5 40800.2 1511.02   6
   4  16  -5 40439.6 1506.49   2
  -4  16   5 39719.2 1396.46   1
   4  16  -5 39714.5 1472.43   4
   4 -16  -5 38843.6 1195.60   2
   4  16  -4 38054.2 1386.22   2
   4  16  -4 36806.5 1400.15   4
  -4  16   4 39869.4 1393.49   1
   4  16  -3 38079.3 1321.83   2
  -4  16   3 36027.5 1341.55   1
   4  16  -2 22544.2 954.209   2
  -4  16   2 21592.3 1011.20   1
   4  16  -1 4795.37 428.048   2
  -4 -16   1 5887.63 413.918   6
   4  16  -1 5131.65 559.238   3
  -4  16   1 5179.12 500.202   1
  -4 -16   0 2580.68 323.745   6
  -4  16   0 1790.52 319.096   1
   4  16   0 2396.60 298.894   2
   4  16   0 2048.02 370.928   3
  -4  16  -1 88.3227 170.394   6
  -4 -16  -1 21.8177 183.064   6
   4  16   1 0.24999 147.078   2
  -4  16  -1-220.164 196.224   1
   4  16   1 270.750 238.482   3
  -4  16  -2 1002.88 267.237   6
  -4  16  -2 1125.86 315.213   1
  -4 -16  -2 749.856 270.788   6
   4  16   2 811.724 333.904   3
  -4  16  -3 15125.8 931.024   1
  -4  16  -3 13683.2 804.757   6
   4  16   3 12861.8 917.828   3
  -4 -16  -3 14532.8 920.976   6
   4  16   4 5312.50 635.178   3
  -4  16  -4 5322.09 551.676   6
  -4 -16  -4 5873.53 657.867   6
  -4  16  -4 5607.11 619.154   1
  -4  16  -5 19200.9 1147.52   1
   4  16   5 19376.3 1207.26   3
  -4 -16  -5 19761.3 1222.73   6
   4 -17  -8 1662.72 461.046   6
   4  17  -8 543.008 368.234   2
   4 -17  -7 3051.17 532.211   6
  -4  17   7 1977.97 482.286   5
   4  17  -7 2594.03 425.616   4
   4  17  -7 2075.12 457.306   2
   4 -17  -6 507.017 310.539   6
   4  17  -6 469.587 267.297   4
   4  17  -6 352.076 251.734   2
  -4  17   6 619.893 250.998   1
  -4  17   5 820.477 284.961   1
   4 -17  -5 198.511 250.304   6
   4  17  -5-36.2651 222.380   4
   4  17  -5 115.969 238.452   2
  -4  17   4 717.850 247.818   1
   4  17  -4 982.429 292.788   4
   4  17  -4 821.535 286.555   2
   4  17  -3 19339.7 945.783   2
  -4  17   3 19981.2 994.792   1
   4  17  -2 19554.9 913.231   2
  -4  17   2 22290.7 1048.98   1
   4  17  -1 35725.8 1200.05   2
   4  17  -1 33781.5 1420.40   3
  -4  17   1 32942.7 1287.32   1
  -4  17   0 38782.1 1404.78   1
   4  17   0 35487.2 1160.14   2
   4  17   0 37219.8 1477.81   3
  -4 -17   0 37877.9 1172.95   6
   4  17   1 35162.3 1470.12   3
  -4  17  -1 35163.3 1371.37   1
   4  17   1 38296.7 1146.99   2
  -4  17  -1 36825.7 1263.44   6
  -4 -17  -1 36213.9 1239.31   6
  -4  17  -2 53622.9 1769.01   1
  -4  17  -2 54011.8 1608.06   6
   4  17   2 51855.4 1858.04   3
  -4 -17  -2 55717.9 1694.73   6
  -4  17  -3 20296.8 1099.08   1
  -4  17  -3 19947.1 971.136   6
   4  17   3 18615.1 1121.50   3
  -4 -17  -3 19376.7 1043.20   6
  -4  17  -4 21099.6 1182.02   1
   4  17   4 22491.5 1273.33   3
  -4 -17  -4 22105.0 1198.02   6
   4  17   5 3319.65 605.765   3
  -4 -17  -5 2549.82 517.059   6
   4 -18  -7 22251.1 1239.00   6
   4  18  -7 22395.9 1292.35   2
  -4  18   7 20169.4 1265.21   5
   4  18  -7 20687.4 1155.97   4
   4 -18  -6 26935.6 1304.30   6
   4  18  -6 27352.4 1348.71   2
  -4  18   6 25746.3 1142.47   1
   4  18  -6 26371.1 1263.61   4
   4 -18  -5 22652.0 1127.30   6
   4  18  -5 21601.4 1141.68   2
  -4  18   5 21366.9 1052.33   1
   4  18  -5 20266.5 1083.44   4
   4  18  -4 45832.9 1602.78   2
  -4  18   4 41845.5 1508.97   1
   4  18  -3 14155.7 824.441   2
  -4  18   3 12624.3 812.431   1
   4  18  -2 22028.1 995.456   2
  -4  18   2 25411.9 1142.42   1
   4  18  -1 12951.9 724.193   2
   4  18  -1 12540.5 873.862   3
  -4  18   1 13669.3 831.665   1
  -4  18   0 3501.66 445.600   1
   4  18   0 2683.26 335.429   2
   4  18   0 3372.81 490.220   3
  -4  18  -1 657.845 229.958   6
  -4  18  -1 410.506 229.048   1
   4  18   1 766.752 206.481   2
   4  18   1 1128.07 346.355   3
  -4  18  -2 8480.97 702.641   1
   4  18   2 6897.91 689.617   3
  -4 -18  -2 7612.59 608.474   6
  -4  18  -2 8180.26 606.489   6
  -4 -18  -3 1966.21 386.613   6
   4  18   3 2340.36 455.662   3
  -4  18  -3 3005.65 473.590   1
  -4  18  -4 12436.3 919.227   1
  -4 -18  -4 13825.5 941.109   6
   4  18   4 10296.6 909.127   3
  -4 -18  -5 7584.38 782.979   6
   4 -19  -7 488.674 356.220   6
  -4  19   7 146.819 339.248   5
   4  19  -7 783.906 338.773   4
   4  19  -7 466.794 369.235   2
   4 -19  -6 1123.59 352.452   6
  -4  19   6 1237.73 409.342   5
   4  19  -6 597.639 286.095   4
   4  19  -6 536.753 309.140   2
  -4  19   6 1532.19 343.385   1
   4 -19  -5 738.908 303.169   6
   4  19  -5 270.195 255.636   4
   4  19  -5 815.067 327.775   2
  -4  19   5 584.258 265.202   1
   4 -19  -4 6668.31 591.808   6
   4  19  -4 8480.33 716.215   2
  -4  19   4 6441.23 599.040   1
   4  19  -3 8296.08 668.294   2
  -4  19   3 7593.56 651.620   1
   4  19  -2 9082.28 656.937   2
  -4  19   2 9502.97 723.965   1
   4  19  -1 20544.8 945.730   2
   4  19  -1 20551.8 1126.20   3
  -4  19   1 20527.7 1056.23   1
   4  19   0 8387.22 576.806   2
   4  19   0 8890.42 746.001   3
  -4  19   0 7855.25 664.298   1
  -4  19  -1 45075.8 1626.75   1
   4  19   1 47627.2 1754.96   3
  -4  19  -2 8441.39 708.965   1
   4  19   2 8323.52 773.507   3
  -4  19  -3 26293.1 1288.93   1
   4  19   3 25294.0 1354.65   3
  -4  19  -4 13313.2 963.589   1
   4  19   4 13880.2 1049.00   3
  -4 -19  -4 13706.6 934.426   6
  -4 -19  -5 10583.1 911.655   6
   4 -20  -7 6696.12 713.430   6
   4  20  -7 6285.94 689.931   4
   4  20  -7 6131.09 755.373   2
   4 -20  -6 31632.7 1424.27   6
   4  20  -6 31579.8 1532.38   2
  -4  20   6 28720.6 1281.37   1
  -4  20   6 29267.1 1488.72   5
   4  20  -6 29723.0 1415.08   4
   4 -20  -5 13232.6 875.177   6
   4  20  -5 10500.0 860.991   2
  -4  20   5 9443.62 747.570   1
   4  20  -5 10626.9 836.098   4
   4 -20  -4 31320.1 1288.65   6
   4  20  -4 30583.5 1366.68   2
  -4  20   4 28440.0 1276.43   1
  -4  20   3 4761.97 546.094   1
   4  20  -3 4352.15 518.948   2
   4  20  -2 15763.8 881.806   2
  -4  20   2 15382.0 947.267   1
   4  20  -1 2607.49 453.462   3
   4  20  -1 2442.90 362.546   2
  -4  20   1 1260.60 321.260   1
  -4  20   0 3135.04 446.888   1
   4  20   0 2902.63 379.915   2
   4  20   0 2783.46 465.794   3
  -4  20  -1 198.652 259.418   1
   4  20   1 614.380 294.690   3
  -4  20  -2 48.3986 233.459   1
   4  20   2 349.502 316.301   3
  -4  20  -3 3438.22 520.350   1
   4  20   3 2940.77 515.457   3
   4  20   4 15757.1 1134.61   3
  -4  20  -4 17007.3 1106.39   1
   4 -21  -7 983.645 383.187   6
   4 -21  -6 122.854 264.490   6
  -4  21   6-368.475 347.466   5
   4  21  -6-5.71782 281.937   4
   4  21  -6-758.442 445.619   2
  -4  21   6 202.439 257.378   1
   4 -21  -5 5793.47 614.977   6
   4  21  -5 3293.26 539.981   4
   4  21  -5 5141.66 620.097   2
  -4  21   5 3867.98 493.339   1
  -4  21   4 2108.79 408.169   1
   4 -21  -4 2197.96 408.362   6
   4  21  -4 1496.51 380.407   2
   4  21  -3 19667.3 1070.98   2
  -4  21   3 19579.6 1088.07   1
   4  21  -2 7024.87 629.339   2
  -4  21   2 7545.70 689.336   1
   4  21  -1 37808.9 1361.51   2
  -4  21   1 31828.0 1403.42   1
  -4  21   0 3969.86 500.927   1
   4  21   0 4792.27 487.568   2
   4  21   0 4753.46 579.109   3
   4  21   1 61165.9 2062.43   3
  -4  21  -1 60234.1 1988.80   1
  -4  21  -2 1004.96 313.283   1
   4  21   2 2347.52 474.700   3
  -4  21  -3 32085.7 1491.87   1
   4  21   3 31295.9 1556.64   3
   4 -22  -7 1087.70 388.979   6
   4 -22  -6 46981.2 1777.16   6
   4  22  -6 45655.6 1952.00   2
  -4  22   6 42616.0 1630.66   1
  -4  22   6 46696.8 1935.82   5
   4  22  -6 40918.6 1771.47   4
   4 -22  -5 5172.15 577.588   6
  -4  22   5 4333.93 593.650   5
   4  22  -5 3363.28 542.470   2
  -4  22   5 3884.37 516.539   1
   4 -22  -4 54053.9 1758.74   6
   4  22  -4 50700.4 1883.45   2
  -4  22   4 51059.6 1805.03   1
  -4  22   3 3455.24 497.143   1
   4  22  -3 3003.17 476.026   2
   4  22  -2 16722.9 970.891   2
  -4  22   2 16825.6 1036.82   1
   4  22  -1-229.713 257.439   2
  -4  22   1 448.620 272.470   1
   4  22   0 200.800 194.271   2
   4  22   0 509.745 282.883   3
  -4  22   0 200.239 247.035   1
  -4  22  -1 2674.18 475.651   1
   4  22   1 1876.87 444.479   3
  -4  22  -2 2473.58 456.844   1
   4  22   2 2747.42 495.088   3
  -4  22  -3 881.188 383.357   1
   4  22   3 1526.59 511.023   3
   4 -23  -7 4880.08 638.638   6
   4 -23  -6 645.162 345.776   6
  -4  23   6 1585.93 390.259   1
   4 -23  -5 563.128 293.440   6
  -4  23   5 436.842 313.286   5
   4  23  -5-2.57318 329.863   2
  -4  23   5 92.8143 233.206   1
  -4  23   4 1384.98 358.301   1
   4 -23  -4 1821.85 381.469   6
   4  23  -4 838.740 355.669   2
   4  23  -3 24401.2 1262.63   2
  -4  23   3 26443.8 1310.11   1
  -4  23   2 732.066 288.269   1
   4  23  -2 851.346 292.035   2
   4  23  -1 51081.2 1733.50   2
  -4  23   1 53452.2 1923.82   1
  -4  23   0 2401.72 437.281   1
   4  23   0 2401.11 478.820   3
   4  23   1 56417.2 2023.51   3
  -4  23  -1 57980.2 2021.16   1
  -4  23  -2 122.965 265.455   1
   4  23   2 348.345 346.365   3
   4 -24  -6 55126.0 1939.98   6
  -4  24   6 46751.3 1795.11   1
  -4  24   5-407.286 398.103   5
   4  24  -5-268.089 419.883   2
  -4  24   5-486.380 353.893   1
   4  24  -4 52715.0 2033.47   2
  -4  24   4 56581.4 2003.25   5
  -4  24   4 57306.0 1987.17   1
  -4  24   3 231.830 320.238   1
   4  24  -3-70.2616 326.098   2
   4  24  -2 23145.0 1199.42   2
  -4  24   2 24191.0 1292.15   1
  -4  24   1 363.599 316.189   1
   4  24  -1 264.827 261.235   2
  -4  24   0 89.3153 262.258   1
   4  24   0-5.29586 273.133   3
   4  24   1 566.958 363.210   3
  -4  24  -1-124.628 263.403   1
   4  24   2 10280.4 912.439   3
  -4  24  -2 11559.0 920.416   1
  -4  25   6 466.617 309.553   1
  -4  25   5 2478.22 498.639   5
  -4  25   5 1984.37 430.130   1
  -4  25   4 773.124 354.630   1
  -4  25   4 448.280 281.953   5
   4  25  -4 133.883 306.770   2
   4  25  -3 20768.0 1235.85   2
  -4  25   3 23063.1 1273.41   1
  -4  25   2 4453.90 575.261   1
   4  25  -2 3825.69 550.304   2
   4  25  -1 68395.3 2128.28   2
  -4  25   1 66904.7 2276.46   1
   4  25   0 8252.10 806.298   3
  -4  25   0 7468.92 766.203   1
   4  25   1 42508.6 1793.56   3
  -4  25  -1 44481.7 1827.24   1
  -4  26   5 9053.09 801.627   1
   4  26  -4 28008.0 1536.08   2
  -4  26   4 28885.1 1460.83   5
  -4  26   4 29597.0 1455.23   1
   4  26  -3 9261.62 861.756   2
  -4  26   3 8284.54 760.455   5
  -4  26   3 10505.9 887.061   1
   4  26  -2 13193.8 971.418   2
  -4  26   2 14362.5 1035.05   1
  -4  26   1 2552.64 492.503   1
   4  26  -1 1820.37 450.327   2
  -4  26   0-50.2278 284.456   1
   4  26   0 572.512 364.795   3
  -4  27   4 4333.33 630.617   1
  -4  27   4 4450.58 640.227   5
   4  27  -3 17478.2 1199.08   2
  -4  27   3 17532.5 1105.11   5
  -4  27   3 20516.1 1238.24   1
   4  27  -2 13225.6 1001.66   2
  -4  27   2 14025.8 1045.21   1
  -4  27   1 23253.9 1357.40   1
  -4  28   3 8961.86 820.626   5
   4  28  -3 9056.66 902.729   2
   4  28  -2 7432.10 781.906   2
   4  29  -2 15568.7 1128.98   2
   5   0 -10 39536.1 1529.99   4
   5   0  -9-211.343 276.202   6
   5   0  -9 436.949 282.334   4
   5   0  -8 32846.9 1543.38   6
   5   0  -8 29893.0 1201.14   2
   5   0  -8 31119.4 1172.91   4
   5   0  -7 16.0248 262.844   6
   5   0  -7 338.282 180.766   4
   5   0  -7 144.782 184.398   2
   5   0  -6 10053.5 621.615   2
   5   0  -6 9095.99 520.166   4
   5   0  -5-5.01194 155.682   2
   5   0  -5-52.8578 108.973   4
  -5   0   4 4308.60 276.012   1
   5   0  -4 5030.51 418.432   2
   5   0  -4 5274.97 330.712   4
   5   0  -3-113.847 149.733   2
   5   0  -2 17724.8 749.527   2
  -5   0   2 16643.9 895.539   6
  -5   0   1 170.742 194.799   6
   5   0  -1 169.204 143.768   2
   5   0   0 56471.0 1444.08   2
   5   0   0 53758.5 1209.49   3
  -5   0   0 54324.4 1683.98   6
  -5   0  -1 89.5093 232.381   6
   5   0   1 140.365 156.367   2
   5   0   1 27.4233 119.527   3
  -5   0  -2 64317.2 1982.45   6
  -5   0  -3-72.4643 249.188   6
  -5   0  -4 42758.5 1731.44   6
  -5   0  -5-235.396 330.035   6
   5   1 -10 455.378 329.723   4
   5   1  -9 9219.64 861.044   6
   5  -1  -9 10882.5 942.248   6
   5   1  -9 8697.18 684.066   4
   5   1  -8 108.541 295.816   6
   5  -1  -8 521.415 322.385   6
   5   1  -8 281.555 207.411   4
   5   1  -8 404.582 249.350   2
   5  -1  -8-234.406 211.714   2
   5   1  -7 42423.3 1662.08   6
   5  -1  -7 42492.8 1691.75   6
   5   1  -7 41203.9 1374.65   2
   5  -1  -7 41457.8 1350.56   2
   5   1  -7 41197.1 1284.04   4
   5  -1  -7 42005.0 1271.76   4
   5   1  -6 875.539 200.707   4
   5  -1  -6 619.237 170.943   4
   5   1  -6 624.407 205.963   2
   5  -1  -6 509.772 200.890   2
   5   1  -5 65903.0 1666.01   2
   5  -1  -5 64420.4 1640.52   2
   5   1  -5 65300.9 1452.29   4
   5  -1  -5 61647.8 1371.76   4
   5   1  -4 773.977 187.504   2
   5  -1  -4 431.063 151.446   2
  -5  -1   4 605.095 115.558   1
   5   1  -4 464.171 133.763   4
   5  -1  -4 557.613 135.876   4
  -5   1   4 602.076 129.868   1
   5   1  -3 93204.8 2004.58   2
   5  -1  -3 93981.4 2012.97   2
   5   1  -2 1404.26 232.950   2
  -5  -1   2 1188.16 278.815   6
   5  -1  -2 1518.35 241.158   2
  -5   1   2 1910.71 340.867   6
   5   1  -1 63822.2 1554.78   2
   5  -1  -1 67372.0 1606.27   2
  -5   1   1 64113.2 1846.57   6
  -5  -1   1 65595.7 1873.20   6
   5   1   0 1215.37 225.062   2
  -5   1   0 1558.52 316.960   6
  -5  -1   0 1169.45 294.657   6
   5  -1   0 1239.43 237.998   2
   5   1   0 1503.82 220.016   3
   5   1   1 24650.9 904.613   2
   5   1   1 23858.5 920.595   3
  -5   1  -1 25722.9 1145.85   6
  -5  -1  -1 24434.2 1132.02   6
  -5   1  -2 1444.88 328.492   6
   5   1   2 1376.96 255.643   2
  -5  -1  -2 1663.05 379.334   6
   5   1   2 1464.64 320.856   3
  -5   1  -3 2720.54 430.228   6
  -5  -1  -3 2232.76 429.709   6
  -5   1  -4 389.922 332.983   6
  -5  -1  -4 263.674 286.861   6
  -5   1  -5 11971.8 952.907   6
  -5  -1  -5 12931.9 1006.81   6
   5   2  -9 1564.07 408.974   6
   5  -2  -9 1261.46 449.358   6
   5   2  -9 1418.82 333.717   4
   5   2  -8 24202.2 1269.38   6
   5  -2  -8 23701.7 1326.28   6
   5   2  -8 22926.1 1059.51   2
   5  -2  -8 23158.9 1024.84   2
   5   2  -8 22729.4 1016.49   4
   5   2  -7 302.057 265.426   6
   5  -2  -7 173.119 271.743   6
   5   2  -7 171.091 188.794   4
   5   2  -7 413.336 217.564   2
   5  -2  -7 408.852 238.280   2
   5   2  -6 11427.3 686.487   2
   5  -2  -6 12303.0 673.051   2
   5   2  -6 11902.1 614.308   4
   5  -2  -6 12075.5 587.017   4
   5  -2  -5 3716.62 375.449   2
   5   2  -5 4272.39 343.999   4
   5  -2  -5 3329.91 275.537   4
   5   2  -5 3723.12 380.667   2
   5   2  -4 546.465 198.383   2
   5  -2  -4 262.097 143.440   2
   5   2  -4 444.396 136.149   4
   5  -2  -4 392.829 110.513   4
  -5   2   4 324.678 116.218   1
   5   2  -3 991.590 225.534   2
   5  -2  -3 865.471 213.544   2
  -5   2   3 821.010 172.277   1
   5   2  -2 25606.3 918.237   2
   5  -2  -2 25982.3 938.949   2
  -5  -2   2 27666.2 1151.34   6
  -5   2   1 3847.34 438.552   6
  -5  -2   1 4718.18 494.522   6
   5   2  -1 4342.48 368.344   2
   5  -2  -1 4328.22 381.909   2
   5   2   0 66183.9 1577.21   2
   5   2   0 64591.0 1509.57   3
  -5   2   0 65265.6 1863.45   6
  -5  -2   0 70467.0 1961.09   6
   5   2   1 544.300 171.397   2
  -5   2  -1 225.053 207.352   6
  -5  -2  -1 732.769 275.213   6
   5   2   1 718.315 208.250   3
  -5  -2  -2 99478.6 2608.54   6
   5   2   2 101349. 2123.77   2
  -5   2  -2 101869. 2560.10   6
   5   2   2 106110. 2408.27   3
  -5   2  -3 5210.41 580.620   6
  -5  -2  -3 5340.53 604.750   6
   5   2   3 6170.92 459.335   2
  -5   2  -4 45812.4 1765.32   6
  -5  -2  -4 45265.1 1822.02   6
  -5   2  -5 6043.02 691.613   6
  -5  -2  -5 6182.94 730.596   6
   5   3  -9 6011.78 698.884   6
   5  -3  -9 6648.29 782.379   6
   5   3  -9 4970.84 531.501   4
   5   3  -9 5593.90 580.931   2
   5   3  -8 3764.53 552.505   6
   5  -3  -8 4126.02 621.543   6
   5   3  -8 4623.17 485.545   4
   5   3  -8 4108.54 486.407   2
   5  -3  -8 4002.62 456.955   2
   5   3  -7 29820.1 1340.84   6
   5  -3  -7 29778.1 1426.74   6
   5   3  -7 28990.3 1159.99   2
   5  -3  -7 30379.9 1117.61   2
   5   3  -7 29463.4 1089.93   4
   5   3  -6 6074.73 510.664   2
   5  -3  -6 6638.20 498.578   2
   5   3  -6 6357.66 459.724   4
   5  -3  -6 6119.87 418.971   4
   5   3  -5 63847.6 1659.40   2
   5  -3  -5 62750.4 1610.58   2
   5   3  -5 63000.9 1481.18   4
   5  -3  -5 60033.1 1305.08   4
  -5   3   4 6888.20 383.777   1
   5   3  -4 6941.90 498.557   2
   5   3  -4 6967.50 433.123   4
   5  -3  -4 7577.15 509.454   2
   5  -3  -4 7038.56 339.456   4
  -5   3   3 90407.8 1796.56   1
   5   3  -3 92572.6 1998.64   2
   5  -3  -3 94913.2 2025.97   2
   5   3  -2 8666.83 522.039   2
  -5  -3   2 9237.55 666.196   6
   5  -3  -2 10062.4 571.506   2
   5   3  -1 57345.6 1444.67   2
  -5  -3   1 59586.8 1776.91   6
  -5   3   1 57851.1 1727.15   6
  -5   3   0 10746.5 709.756   6
   5   3   0 10769.4 572.798   2
   5   3   0 10998.7 584.711   3
  -5  -3   0 11055.0 742.328   6
   5   3   1 12709.6 627.797   2
   5   3   1 11730.5 689.905   3
  -5   3  -1 11547.7 764.567   6
  -5  -3  -1 13051.4 823.512   6
  -5   3  -2 3872.74 493.603   6
  -5  -3  -2 3793.80 505.016   6
   5   3   2 3861.11 364.279   2
   5   3   2 3794.10 445.844   3
   5   3   3 4091.60 467.671   3
  -5   3  -3 4075.99 532.733   6
  -5  -3  -3 4411.16 550.125   6
   5   3   3 4068.29 372.238   2
  -5   3  -4 1777.04 417.356   6
  -5  -3  -4 1968.28 465.686   6
  -5   3  -5 12720.3 962.551   6
  -5  -3  -5 13202.8 1041.24   6
   5   4  -9 9118.88 817.176   6
   5  -4  -9 10589.2 972.906   6
   5   4  -9 8903.30 715.268   2
   5   4  -9 10015.9 741.427   4
   5   4  -8 30661.0 1398.26   6
   5  -4  -8 30611.6 1537.44   6
   5   4  -8 30058.7 1263.16   2
   5  -4  -8 28888.8 1139.82   2
   5   4  -8 30348.8 1213.31   4
   5   4  -7 2891.87 445.674   6
   5  -4  -7 2243.25 451.024   6
   5   4  -7 2145.55 323.058   4
   5   4  -7 2745.42 386.617   2
   5  -4  -7 2632.39 333.593   2
   5   4  -6 11505.9 700.150   2
   5  -4  -6 12122.7 670.347   2
   5   4  -6 11083.0 615.507   4
   5  -4  -5 1249.19 246.882   2
   5   4  -5 1440.78 247.930   4
   5  -4  -5 1491.52 198.583   4
   5   4  -5 1753.63 298.064   2
   5  -4  -4 536.172 188.007   2
  -5   4   4 426.362 129.553   1
[truncated: 6,813,749 more chars]
